# Supplementary material for: Safety evaluation of rail transit vehicle system based on improved AHP-GA
Source: PLoS One. 2022 Aug 24;17(8):e0273418. doi: 10.1371/journal.pone.0273418 (PMC9401107; doi:10.1371/journal.pone.0273418)
Supplement: S1 File — (ZIP) [file pone.0273418.s001.zip]

Archive with 126 entries (124 files):
- Data Available/
- Data Available/R1-R5 Dara.xlsx
- Data Available/ccfxf/
- Data Available/ccfxf/AHP.m
- Data Available/ccfxf/Contents.m
- Data Available/ccfxf/EER.m
- Data Available/ccfxf/Untitled.m
- Data Available/ccfxf/Untitled6.m
- Data Available/ccfxf/Xfile.mat
- Data Available/ccfxf/abcdef.mat
- Data Available/ccfxf/adjswapMutation.m
- Data Available/ccfxf/aga.m
- Data Available/ccfxf/ais.m
- Data Available/ccfxf/arithXover.m
- Data Available/ccfxf/b2f.m
- Data Available/ccfxf/binaryExample.m
- Data Available/ccfxf/binaryMutation.m
- Data Available/ccfxf/boundaryMutation.m
- Data Available/ccfxf/calcbits.m
- Data Available/ccfxf/ccfxf(quanzhong).m
- Data Available/ccfxf/ccfxf.asv
- Data Available/ccfxf/ccfxf.m
- Data Available/ccfxf/ccfxf2.m
- Data Available/ccfxf/ccfxf6jie.m
- Data Available/ccfxf/ccfxf7jie.m
- Data Available/ccfxf/charreg.m
- Data Available/ccfxf/coranaEval.m
- Data Available/ccfxf/coranaFeval.m
- Data Available/ccfxf/coranaMin.m
- Data Available/ccfxf/cyclicXover.m
- Data Available/ccfxf/d2.m
- Data Available/ccfxf/delta.m
- Data Available/ccfxf/dists.m
- Data Available/ccfxf/eg.m
- Data Available/ccfxf/enhancederXover.m
- Data Available/ccfxf/erXover.m
- Data Available/ccfxf/f2b.m
- Data Available/ccfxf/floatExample.m
- Data Available/ccfxf/floatGradExample.m
- Data Available/ccfxf/ga.m
- Data Available/ccfxf/gaMichEval.m
- Data Available/ccfxf/gaZBGrad.m
- Data Available/ccfxf/gaZBGradEval.m
- Data Available/ccfxf/gademo.m
- Data Available/ccfxf/gademo1.m
- Data Available/ccfxf/gademo1eval1.m
- Data Available/ccfxf/gademo1eval11.m
- Data Available/ccfxf/gademo1eval1fun.m
- Data Available/ccfxf/gademo1evalhj.m
- Data Available/ccfxf/gademo2.m
- Data Available/ccfxf/gademo3.m
- Data Available/ccfxf/gademohj.m
- Data Available/ccfxf/gademolevalhj.m
- Data Available/ccfxf/gama.m
- Data Available/ccfxf/heuristicXover.m
- Data Available/ccfxf/initializega.m
- Data Available/ccfxf/initializeoga.m
- Data Available/ccfxf/inversionMutation.m
- Data Available/ccfxf/jifen.m
- Data Available/ccfxf/linerorderXover.m
- Data Available/ccfxf/matlab.mat
- Data Available/ccfxf/maxGenTerm.m
- Data Available/ccfxf/mnjy.m
- Data Available/ccfxf/multiNonUnifMutation.m
- Data Available/ccfxf/nonUnifMutation.m
- Data Available/ccfxf/normGeomSelect.m
- Data Available/ccfxf/objfunmnjy.m
- Data Available/ccfxf/objfunmnjy_copy.m
- Data Available/ccfxf/objfunnm.m
- Data Available/ccfxf/objfunnm2.m
- Data Available/ccfxf/objfunnmhj.m
- Data Available/ccfxf/op.m
- Data Available/ccfxf/optMaxGenTerm.m
- Data Available/ccfxf/orderBasedExample.m
- Data Available/ccfxf/orderbasedXover.m
- Data Available/ccfxf/parse.m
- Data Available/ccfxf/partmapXover.m
- Data Available/ccfxf/plotCorana.m
- Data Available/ccfxf/roulette.m
- Data Available/ccfxf/runahp.m
- Data Available/ccfxf/runccfxf(quanzhong).m
- Data Available/ccfxf/runccfxf.m
- Data Available/ccfxf/runccfxf2.m
- Data Available/ccfxf/runccfxf6jie.m
- Data Available/ccfxf/runccfxf7jie.m
- Data Available/ccfxf/rund2.m
- Data Available/ccfxf/rungademo.m
- Data Available/ccfxf/runhuatu.m
- Data Available/ccfxf/runjifen.m
- Data Available/ccfxf/runmnjy.m
- Data Available/ccfxf/runnd2.m
- Data Available/ccfxf/runssdwx.m
- Data Available/ccfxf/runtest.m
- Data Available/ccfxf/runtouying.m
- Data Available/ccfxf/runtouying2.m
- Data Available/ccfxf/runtouying3.m
- Data Available/ccfxf/shiftMutation.m
- Data Available/ccfxf/simpleXover.m
- Data Available/ccfxf/singleptXover.m
- Data Available/ccfxf/ssdwx.m
- Data Available/ccfxf/ssdwxconfun.m
- Data Available/ccfxf/ssdwxfun.m
- Data Available/ccfxf/startup.m
- Data Available/ccfxf/swapMutation.m
- Data Available/ccfxf/t.m
- Data Available/ccfxf/test.m
- Data Available/ccfxf/test6.m
- Data Available/ccfxf/testconfun.m
- Data Available/ccfxf/testhj.m
- Data Available/ccfxf/testobj.m
- Data Available/ccfxf/testrun.m
- Data Available/ccfxf/threeswapMutation.m
- Data Available/ccfxf/tournSelect.m
- Data Available/ccfxf/touying.m
- Data Available/ccfxf/touying2.m
- Data Available/ccfxf/touying3.m
- Data Available/ccfxf/touying_copy.m
- Data Available/ccfxf/touying_copy2.m
- Data Available/ccfxf/touyingconfun.m
- Data Available/ccfxf/touyingconfun2.m
- Data Available/ccfxf/touyingconfun3.m
- Data Available/ccfxf/touyingconfunhj.m
- Data Available/ccfxf/tspEval.m
- Data Available/ccfxf/u.m
- Data Available/ccfxf/unifMutation.m
- Data Available/ccfxf/uniformXover.m
