# Supplementary material for: Safety evaluation of rail transit vehicle system based on improved AHP-GA
Source: PLoS One. 2022 Aug 24;17(8):e0273418. doi: 10.1371/journal.pone.0273418 (PMC9401107; doi:10.1371/journal.pone.0273418)
Supplement: S1 File — (ZIP) [file pone.0273418.s001.zip › Data Available/R1-R5 Dara.xlsx]

## Sheet: Power supply system
Power supply system
expert	index	very poor	poor	average	good	very good
NO 1	Power monitoring system			√
	Power lighting power supply system			√
	external power supply system		√
	Traction power supply system		√
	Main substation				√
NO 2	Power monitoring system				√
	Power lighting power supply system			√
	external power supply system			√
	Traction power supply system			√
	Main substation			√
NO 3	Power monitoring system			√
	Power lighting power supply system		√
	external power supply system			√
	Traction power supply system				√
	Main substation				√
NO 4	Power monitoring system		√
	Power lighting power supply system				√
	external power supply system		√
	Traction power supply system		√
	Main substation			√
NO 5	Power monitoring system				√
	Power lighting power supply system				√
	external power supply system				√
	Traction power supply system				√
	Main substation				√
NO 6	Power monitoring system					√
	Power lighting power supply system				√
	external power supply system				√
	Traction power supply system			√
	Main substation			√
NO 7	Power monitoring system			√
	Power lighting power supply system		√
	external power supply system				√
	Traction power supply system			√
	Main substation					√
NO 8	Power monitoring system					√
	Power lighting power supply system				√
	external power supply system		√
	Traction power supply system					√
	Main substation			√
NO 9	Power monitoring system			√
	Power lighting power supply system				√
	external power supply system				√
	Traction power supply system			√
	Main substation				√
NO 10	Power monitoring system				√
	Power lighting power supply system			√
	external power supply system					√
	Traction power supply system			√
	Main substation			√

## Sheet: Braking system
Braking system
expert	index	very poor	poor	average	good	very good
NO 1	Electrical command brakingsystem			√
	Electro pneumatic braking system			√
	Foundation braking device		√
	Air supply system			√
	Power braking system		√
NO 2	Electrical command brakingsystem		√
	Electro pneumatic braking system				√
	Foundation braking device			√
	Air supply system		√
	Power braking system			√
NO 3	Electrical command brakingsystem			√
	Electro pneumatic braking system				√
	Foundation braking device		√
	Air supply system			√
	Power braking system				√
NO 4	Electrical command brakingsystem				√
	Electro pneumatic braking system		√
	Foundation braking device				√
	Air supply system		√
	Power braking system			√
NO 5	Electrical command brakingsystem				√
	Electro pneumatic braking system			√
	Foundation braking device			√
	Air supply system				√
	Power braking system				√
NO 6	Electrical command brakingsystem				√
	Electro pneumatic braking system				√
	Foundation braking device					√
	Air supply system					√
	Power braking system			√
NO 7	Electrical command brakingsystem			√
	Electro pneumatic braking system			√
	Foundation braking device			√
	Air supply system			√
	Power braking system				√
NO 8	Electrical command brakingsystem					√
	Electro pneumatic braking system				√
	Foundation braking device				√
	Air supply system				√
	Power braking system			√
NO 9	Electrical command brakingsystem			√
	Electro pneumatic braking system			√
	Foundation braking device				√
	Air supply system			√
	Power braking system				√
NO 10	01 Electrical command brakingsystem				√
	02 Electro pneumatic braking system				√
	03 Foundation braking device				√
	04 Air supply system			√
	05 Power braking system				√

## Sheet: Vehicle safety facilities
Vehicle safety facilities
expert	index	very poor	poor	average	good	very good
NO 1	Vehicle protective buffer			√
	Vehicle infrastruture			√
	Evacuation emergency facilities					√
	Vehicle fire fighting system			√
	Emergency control device				√
NO 2	Vehicle protective buffer		√
	Vehicle infrastruture				√
	Evacuation emergency facilities			√
	Vehicle fire fighting system		√
	Emergency control device			√
NO 3	Vehicle protective buffer				√
	Vehicle infrastruture		√
	Evacuation emergency facilities				√
	Vehicle fire fighting system			√
	Emergency control device				√
NO 4	Vehicle protective buffer			√
	Vehicle infrastruture			√
	Evacuation emergency facilities		√
	Vehicle fire fighting system		√
	Emergency control device			√
NO 5	Vehicle protective buffer				√
	Vehicle infrastruture				√
	Evacuation emergency facilities			√
	Vehicle fire fighting system				√
	Emergency control device				√
NO 6	Vehicle protective buffer			√
	Vehicle infrastruture			√
	Evacuation emergency facilities				√
	Vehicle fire fighting system			√
	Emergency control device			√
NO 7	Vehicle protective buffer				√
	Vehicle infrastruture				√
	Evacuation emergency facilities			√
	Vehicle fire fighting system
	Emergency control device				√
NO 8	Vehicle protective buffer			√
	Vehicle infrastruture			√
	Evacuation emergency facilities				√
	Vehicle fire fighting system			√
	Emergency control device			√
NO 9	Vehicle protective buffer				√
	Vehicle infrastruture				√
	Evacuation emergency facilities			√
	Vehicle fire fighting system				√
	Emergency control device				√
NO 10	Vehicle protective buffer			√
	Vehicle infrastruture				√
	Evacuation emergency facilities				√
	Vehicle fire fighting system			√
	Emergency control device			√

## Sheet: Car body structure
Car body structure
expert	index	very poor	poor	average	good	very good
NO 1	Door buffer			√
	Door locking facilities			√
	Vehicle standby air source			√
	Car body airtight device		√
	Coupler			√
	Bogie		√
NO 2	Door buffer		√
	Door locking facilities		√
	Vehicle standby air source				√
	Car body airtight device			√
	Coupler			√
	Bogie			√
NO 3	Door buffer				√
	Door locking facilities				√
	Vehicle standby air source		√
	Car body airtight device		√
	Coupler				√
	Bogie	√
NO 4	Door buffer			√
	Door locking facilities			√
	Vehicle standby air source				√
	Car body airtight device				√
	Coupler				√
	Bogie			√
NO 5	Door buffer				√
	Door locking facilities				√
	Vehicle standby air source			√
	Car body airtight device					√
	Coupler		√
	Bogie		√
NO 6	Door buffer			√
	Door locking facilities			√
	Vehicle standby air source		√
	Car body airtight device			√
	Coupler					√
	Bogie				√
NO 7	Door buffer				√
	Door locking facilities				√
	Vehicle standby air source				√
	Car body airtight device			√
	Coupler			√
	Bogie			√
NO 8	Door buffer			√
	Door locking facilities				√
	Vehicle standby air source			√
	Car body airtight device			√
	Coupler			√
	Bogie				√
NO 9	Door buffer					√
	Door locking facilities			√
	Vehicle standby air source					√
	Car body airtight device			√
	Coupler				√
	Bogie			√
NO 10	Door buffer					√
	Door locking facilities				√
	Vehicle standby air source				√
	Car body airtight device				√
	Coupler			√
	Bogie				√

## Sheet: Other systems
Other system
expert	index	very poor	poor	average	good	very good
NO 1	Driving control facilities			√
	Control capability of driver console				√
	security protection facilities			√
	Uhtomatic diagnostic monitoring system				√
	Drive acceleration device				√
NO 2	Driving control facilities					√
	Control capability of driver console			√
	security protection facilities		√
	Uhtomatic diagnostic monitoring system			√
	Drive acceleration device			√
NO 3	Driving control facilities			√
	Control capability of driver console		√
	security protection facilities			√
	Uhtomatic diagnostic monitoring system			√
	Drive acceleration device				√
NO 4	Driving control facilities		√
	Control capability of driver console			√
	security protection facilities		√
	Uhtomatic diagnostic monitoring system		√
	Drive acceleration device		√
NO 5	Driving control facilities				√
	Control capability of driver console				√
	security protection facilities					√
	Uhtomatic diagnostic monitoring system			√
	Drive acceleration device			√
NO 6	Driving control facilities			√
	Control capability of driver console			√
	security protection facilities			√
	Uhtomatic diagnostic monitoring system			√
	Drive acceleration device			√
NO 7	Driving control facilities				√
	Control capability of driver console				√
	security protection facilities				√
	Uhtomatic diagnostic monitoring system				√
	Drive acceleration device		√
NO 8	Driving control facilities			√
	Control capability of driver console			√
	security protection facilities				√
	Uhtomatic diagnostic monitoring system		√
	Drive acceleration device					√
NO 9	Driving control facilities				√
	Control capability of driver console				√
	security protection facilities				√
	Uhtomatic diagnostic monitoring system				√
	Drive acceleration device				√
NO 10	Driving control facilities				√
	Control capability of driver console				√
	Security protection facilities				√
	Uhtomatic diagnostic monitoring system			√
	Drive acceleration device				√
