# Supplementary material for: Safety evaluation of rail transit vehicle system based on improved AHP-GA
Source: PLoS One. 2022 Aug 24;17(8):e0273418. doi: 10.1371/journal.pone.0273418 (PMC9401107; doi:10.1371/journal.pone.0273418)
Supplement: S1 File — (ZIP) [file pone.0273418.s001.zip › Data Available/ccfxf/AHP.m]

function [W, Lmax, CI, CR] = AHP(A)
% ÊµÏÖµ¥²ã´Î½á¹¹µÄ²ã´Î·ÖÎö·¨
% ÊäÈë: AÎª³É¶Ô±È½Ï¾ØÕó
% Êä³ö: WÎªÈ¨ÖØÏòÁ¿, LmaxÎª×î´óÌØÕ÷Öµ, CIÎªÒ»ÖÂÐÔÖ¸±ê, CRÎªÒ»ÖÂÐÔ±ÈÂÊ
 
[V,D] = eig(A);
[Lmax,ind] = max(diag(D));       % Çó×î´óÌØÕ÷Öµ¼°ÆäÎ»ÖÃ
W = V(:,ind) / sum(V(:,ind));    % ×î´óÌØÕ÷Öµ¶ÔÓ¦µÄÌØÕ÷ÏòÁ¿×ö±ê×¼»¯
Lmax = mean((A * W) ./ W);       % ¼ÆËã×î´óÌØÕ÷Öµ
n = size(A, 1);                  % ¾ØÕóÐÐÊý
CI = (Lmax - n) / (n - 1);       % ¼ÆËãÒ»ÖÂÐÔÖ¸±ê
% SaatyËæ»úÒ»ÖÂÐÔÖ¸±êÖµ
RI = [0 0 0.58 0.90 1.12 1.24 1.32 1.41 1.45 1.49 1.51]; 
CR = CI / RI(n); 
