# Supplementary material for: Safety evaluation of rail transit vehicle system based on improved AHP-GA
Source: PLoS One. 2022 Aug 24;17(8):e0273418. doi: 10.1371/journal.pone.0273418 (PMC9401107; doi:10.1371/journal.pone.0273418)
Supplement: S1 File — (ZIP) [file pone.0273418.s001.zip › Data Available/ccfxf/Contents.m]

% Genetic Optimization Toolbox
%
% Main interface
% ga.m                   The Genetic Algorithm  
% initializega.m         Initialization function for float and binary
%                        representation Used by ga.m   
% initializeoga.m        Initialization function for order-based
%                        representation 
%
% Operators used during simulated evolution
%
% Crossover Operators
% 
% Float and Binary Representation
%   simpleXover.m          Operator for the Algorithm Used by ga.m 
%
% Float Representation
%   heuristicXover.m       Operator for the Algorithm Used by ga.m 
%   arithXover.m           Operator for the Algorithm Used by ga.m 
%
% Order-based Representation
%   cyclicXover.m          Operator for the Algorithm Used by ga.m
%   erXover.m              Operator for the Algorithm Used by ga.m
%   enhancederXover.m      Operator for the Algorithm Used by ga.m
%   linerorderXover.m      Operator for the Algorithm Used by ga.m
%   orderbasedXover.m      Operator for the Algorithm Used by ga.m
%   partmapXover.m         Operator for the Algorithm Used by ga.m
%   singleptXover.m        Operator for the Algorithm Used by ga.m
%   uniformXover.m         Operator for the Algorithm Used by ga.m
%
% Mutation Operators
%
% Binary Representation
%   binaryMutation.m       Operator for the Algorithm Used by ga.m 
%
% Float Representation
%   boundaryMutation.m     Operator for the Algorithm Used by ga.m 
%   multiNonUnifMutation.m Operator for the Algorithm Used by ga.m 
%   nonUnifMutation.m      Operator for the Algorithm Used by ga.m 
%   unifMutation.m         Operator for the Algorithm Used by ga.m
%
% Binary and Order-Based Representation
%   inversionMutation.m    Operator for the Algorithm Used by ga.m
%
% Order-Based Representation
%   adjswapMutation.m      Operator for the Algorithm Used by ga.m 
%   shiftMutation.m        Operator for the Algorithm Used by ga.m 
%   swapMutation.m         Operator for the Algorithm Used by ga.m 
%   threeswapMutation.m    Operator for the Algorithm Used by ga.m 
%
% Selection Functions
%   normGeomSelect.m       Selection function Used by ga.m
%   roulette.m             Selection function Used by ga.m
%   tournSelect.m          Selection function Used by ga.m
%
% Termination Functions
%   maxGenTerm.m           Termination function Used by ga.m
%   optMaxGenTerm.m        Termination function Used by ga.m
%
% Functions used for binary representation
%   calcbits.m             Binary precision function used by ga.m
%   f2b.m                  Float to Binary conversion used by ga.m
%   b2f.m                  Binary to Float conversion used by ga.m
%
% Utility functions
%   parse.m                Parse blank separated names used by ga.m
%   delta.m                Used by nonUnifMutation.m and mult...m
%
% Demonstrations
%   gademo1.m              Introductory demo of GAOT
%   gademo2.m              Multi-dimensional demo of GAOT
%   gademo3.m              Reference for GAOT
%   floatExample.m         Example using float representation
%   floatGradExample.m     Example exploring learning(Lamarckian and Baldwinian)
%   binaryExample.m        Example using binary representation
%   orderBasedExample.m    Example using order-based representation
%
% Functions used in Demonstrations
%   gademo1eval1.m         Example eval function used by gademo1.m
%   coranaEval.m           Calculate Corana functions used by gademo2.m
%   coranaMin.m            Calculate negative of Corana used by gademo2.m
%   gaEval.m               Calculation of Corana used for testing
%   gaMichEval.m           Michalewicz 2-variable problem evaluation
%   gaZBGradEval.m         Michalewicz Evaluation Used for Learning example      
%   gaZBGrad.m             Gradient used for SQP during learning
%   tspEval.m              Function used in orderBasedExample

% Binary and Real-Valued Simulation Evolution for Matlab 
% Copyright (C) 1996 C.R. Houck, J.A. Joines, M.G. Kay 
%
% C.R. Houck, J.Joines, and M.Kay. A genetic algorithm for function
% optimization: A Matlab implementation. ACM Transactions on Mathmatical
% Software, Submitted 1996.
%
% This program is free software; you can redistribute it and/or modify
% it under the terms of the GNU General Public License as published by
% the Free Software Foundation; either version 1, or (at your option)
% any later version.
%
% This program is distributed in the hope that it will be useful,
% but WITHOUT ANY WARRANTY; without even the implied warranty of
% MERCHANTABILITY or FITNESS FOR A PARTICULAR PURPOSE.  See the
% GNU General Public License for more details. A copy of the GNU 
% General Public License can be obtained from the 
% Free Software Foundation, Inc., 675 Mass Ave, Cambridge, MA 02139, USA.
