# Supplementary material for: Safety evaluation of rail transit vehicle system based on improved AHP-GA
Source: PLoS One. 2022 Aug 24;17(8):e0273418. doi: 10.1371/journal.pone.0273418 (PMC9401107; doi:10.1371/journal.pone.0273418)
Supplement: S1 File — (ZIP) [file pone.0273418.s001.zip › Data Available/ccfxf/Untitled.m]

A=[0.4076	0.1392	0.1381	0.2315	0.0838];

B1=[0.4110	0.0660	0.1195	0.1482	0.2553];
B2=[0.4283	0.1137	0.1960	0.1817	0.0804];
B3=[0.4270    0.1309    0.1417    0.2266    0.0739];
B4=[0.4370	0.1338	0.1993	0.0508	0.0881	0.0910];
B5=[0.3854	0.2083	0.0778	0.2501	0.0784];

R1=[0 0.1 0.4 0.3 0.2
    0 0.2 0.3 0.5 0
    0 0.3 0.2 0.4 0.1
    0 0.2 0.5 0.2 0.1
    0 0 0.5 0.4 0.1];

R2=[0 0.1 0.4 0.4 0.1
    0 0.1 0.4 0.5 0 
    0 0.2 0.3 0.4 0.1
    0 0.2 0.5 0.2 0.1
    0 0.1 0.4 0.5 0];
R3=[0 0.1 0.5 0.4 0
    0 0.1 0.4 0.5 0
    0 0.1 0.4 0.4 0.1
    0 0.2 0.5 0.3 0
    0 0 0.5 0.5 0];
R4=[0 0.1 0.4 0.3 0.2
    0 0.2 0.3 0.5 0
    0 0.2 0.3 0.4 0.1
    0 0.2 0.5 0.2 0.1 
    0 0.1 0.4 0.3 0.2
    0.1 0.2 0.4 0.3 0];
R5=[0 0.1 0.4 0.4 0.1
    0 0.1 0.4 0.5 0
    0 0.2 0.3 0.4 0.1
    0 0.2 0.5 0.3 0
    0 0.2 0.3 0.4 0.1];
C1=B1*R1;
C2=B2*R2;
C3=B3*R3;
C4=B4*R4;
C5=B5*R5;
C=[C1;C2;C3;C4;C5];
D=A*C

    
