# Supplementary material for: Safety evaluation of rail transit vehicle system based on improved AHP-GA
Source: PLoS One. 2022 Aug 24;17(8):e0273418. doi: 10.1371/journal.pone.0273418 (PMC9401107; doi:10.1371/journal.pone.0273418)
Supplement: S1 File — (ZIP) [file pone.0273418.s001.zip › Data Available/ccfxf/Untitled6.m]

clear
% X=[20 50 1069 2;
%    1 17.3 18 1.6;
%    3.16 7.4 706 1.5;
%    30 2087 363 28.2;
%    0.08 63 9 2;
%    4.7 180 78 8;
%    25 55 16 3.5;
%    0.094 67 21 0.158;
%    2.3 440 52 3;
%    0.54 30 13 2.98;
%    0.06 72 22 1.94;
%    0.2 42 6 0.847;
%    2.0 307 59 3.5;
%    1.0 271 51 0.901;
%    1.7 1470 33 9.54;
%    0.4 96 7 1.4;
%    0.9 151 17 0.944;
%    0.68 42 2 0.075;
%    3.4 262 71 6.8;
%    1.5 216 69 4.1;
%    2.2 319 37 3.3;
%    0.252 384 4 1.98;
%    0.68 421 2 0.075;
%    4.4 283 161 8.99;
%    0.19 44 10 1.2;
%    0.7 59 7 1.2 ;
%    4 665 65 18;
%    11.5 2200 52 20;
%    3 51 2 2.0;
%    0.1 11 2 0.55;
%    4.8 450 116 10;
%    0.22 156 11 0.25;
%    0.12 43 3 0.197;
%    0.19 39 6 0.519;
%    34 310 1663 28;
%    15 600 15 8;
%    11 300 606 9;
%    9 20 207 0.24;
%    5 60 352 0.2;
%    0.87 260 36 0.82;
%    0.43 16 136 0.17;
%    1.8 530 800 11;
%    9 750 164 5;
%    6.8 1489 254 17.2;
%    4.19 20 186 0.24];
% 
% X=[
%   2.0000e+001  5.0000e+001  1.0690e+003  2.0000e+000
%   1.0000e+000  1.7300e+001  1.8000e+001  1.6000e+000
%   3.1600e+000  7.4000e+000  7.0600e+002  1.5000e+000
%   3.0000e+001  2.0870e+003  3.6300e+002  2.8200e+001
%   8.0000e-002  6.3000e+001  9.0000e+000  2.0000e+000
%   4.7000e+000  1.8000e+002  7.8000e+001  8.0000e+000
%   2.5000e+001  5.5000e+001  1.6000e+001  3.5000e+000
%   9.4000e-002  6.7000e+001  2.1000e+001  1.5800e-001
%   2.3000e+000  4.4000e+002  5.2000e+001  3.0000e+000
%   5.4000e-001  3.0000e+001  1.3000e+001  2.9800e+000
%   6.0000e-002  7.2000e+001  2.2000e+001  1.9400e+000
%   2.0000e-001  4.2000e+001  6.0000e+000  8.4700e-001
%   2.0000e+000  3.0700e+002  5.9000e+001  3.5000e+000
%   1.0000e+000  2.7100e+002  5.1000e+001  9.0100e-001
%   1.7000e+000  1.4700e+003  3.3000e+001  9.5400e+000
%   4.0000e-001  9.6000e+001  7.0000e+000  1.4000e+000
%   9.0000e-001  1.5100e+002  1.7000e+001  9.4400e-001
%   6.8000e-001  4.2000e+001  2.0000e+000  7.5000e-002
%   3.4000e+000  2.6200e+002  7.1000e+001  6.8000e+000
%   1.5000e+000  2.1600e+002  6.9000e+001  4.1000e+000
%   2.2000e+000  3.1900e+002  3.7000e+001  3.3000e+000
%   2.5200e-001  3.8400e+002  4.0000e+000  1.9800e+000
%   6.8000e-001  4.2100e+002  2.0000e+000  7.5000e-002
%   4.4000e+000  2.8300e+002  1.6100e+002  8.9900e+000
%   1.9000e-001  4.4000e+001  1.0000e+001  1.2000e+000
%   7.0000e-001  5.9000e+001  7.0000e+000  1.2000e+000
%   4.0000e+000  6.6500e+002  6.5000e+001  1.8000e+001
%   1.1500e+001  2.2000e+003  5.2000e+001  2.0000e+001
%   3.0000e+000  5.1000e+001  2.0000e+000  2.0000e+000
%   1.0000e-001  1.1000e+001  2.0000e+000  5.5000e-001
%   4.8000e+000  4.5000e+002  1.1600e+002  1.0000e+001
%   2.2000e-001  1.5600e+002  1.1000e+001  2.5000e-001
%   1.2000e-001  4.3000e+001  3.0000e+000  1.9700e-001
%   1.9000e-001  3.9000e+001  6.0000e+000  5.1900e-001
%   3.4000e+001  3.1000e+002  1.6630e+003  2.8000e+001
%   1.5000e+001  6.0000e+002  1.5000e+001  8.0000e+000
%   1.1000e+001  3.0000e+002  6.0600e+002  9.0000e+000
%   9.0000e+000  2.0000e+001  2.0700e+002  2.4000e-001
%   5.0000e+000  6.0000e+001  3.5200e+002  2.0000e-001
%   8.7000e-001  2.6000e+002  3.6000e+001  8.2000e-001
%   4.3000e-001  1.6000e+001  1.3600e+002  1.7000e-001
%   1.8000e+000  5.3000e+002  8.0000e+002  1.1000e+001
%   9.0000e+000  7.5000e+002  1.6400e+002  5.0000e+000
%   6.8000e+000  1.4890e+003  2.5400e+002  1.7200e+001
%   4.1900e+000  2.0000e+001  1.8600e+002  2.4000e-001];

X=[30	139.1	363	28.2
4.7	12	78	8
25	3.7	16	3.5
0.094	4.5	21	0.158
0.08	4.2	9	2
2	20.5	59	3.5
1	18.1	51	0.901
0.4	6.4	7	1.4
0.9	10.1	17	0.944
0.68	2.8	2	0.075
3.4	17.5	71	6.8
1.5	14.4	69	4.1
2.2	21.3	37	3.3
0.68	28.1	2	0.075
4.4	18.9	161	8.99
0.19	2.9	10	1.2
0.7	3.9	7	1.2
4	44.3	65	18
3	3.4	2	2
0.1	0.73	2	0.55
4.8	30	116	10
0.22	10.4	11	0.25
0.12	2.9	3	0.197
0.19	2.6	6	0.519
34	20.7	1663	28
15	40	15	8
9	1.3	207	0.24
1.8	35.3	800	11
6.8	99.3	254	17.2
4.19	1.3	186	0.24
];
y=[3
2
2
1
2
2
1
1
1
1
2
2
2
1
2
1
1
3
2
1
2
1
1
1
3
2
1
2
3
1];

save Xfile.mat X y
