# Supplementary material for: Safety evaluation of rail transit vehicle system based on improved AHP-GA
Source: PLoS One. 2022 Aug 24;17(8):e0273418. doi: 10.1371/journal.pone.0273418 (PMC9401107; doi:10.1371/journal.pone.0273418)
Supplement: S1 File — (ZIP) [file pone.0273418.s001.zip › Data Available/ccfxf/aga.m]

clear
clc
function(sol,val)=aga(sol,options)
sol(1)=x;
val=sum(c1+c2*xi+c3*xi^2-yi);
for i=1:30
    p(x)=val;
    if i>=30;
        break
    end
end

    
