# Supplementary material for: Safety evaluation of rail transit vehicle system based on improved AHP-GA
Source: PLoS One. 2022 Aug 24;17(8):e0273418. doi: 10.1371/journal.pone.0273418 (PMC9401107; doi:10.1371/journal.pone.0273418)
Supplement: S1 File — (ZIP) [file pone.0273418.s001.zip › Data Available/ccfxf/ais.m]

  function [val] = ais(t,n,k)
  
  t=6*t;
  ttao=gamma(n);
  val=0; 
  tbik=t/k;  
  for x=0:0.001:tbik
      val=val+1./ttao.*x.^(n-1).*exp(-x).*0.001;
  end 
  
