# Supplementary material for: Safety evaluation of rail transit vehicle system based on improved AHP-GA
Source: PLoS One. 2022 Aug 24;17(8):e0273418. doi: 10.1371/journal.pone.0273418 (PMC9401107; doi:10.1371/journal.pone.0273418)
Supplement: S1 File — (ZIP) [file pone.0273418.s001.zip › Data Available/ccfxf/arithXover.m]

function [c1,c2] = arithXover(p1,p2,bounds,Ops)
% Arith crossover takes two parents P1,P2 and performs an interpolation
% along the line formed by the two parents.
%
% function [c1,c2] = arithXover(p1,p2,bounds,Ops)
% p1      - the first parent ( [solution string function value] )
% p2      - the second parent ( [solution string function value] )
% bounds  - the bounds matrix for the solution space
% Ops     - Options matrix for arith crossover [gen #ArithXovers]

% Binary and Real-Valued Simulation Evolution for Matlab 
% Copyright (C) 1996 C.R. Houck, J.A. Joines, M.G. Kay 
%
% C.R. Houck, J.Joines, and M.Kay. A genetic algorithm for function
% optimization: A Matlab implementation. ACM Transactions on Mathmatical
% Software, Submitted 1996.
%
% This program is free software; you can redistribute it and/or modify
% it under the terms of the GNU General Public License as published by
% the Free Software Foundation; either version 1, or (at your option)
% any later version.
%
% This program is distributed in the hope that it will be useful,
% but WITHOUT ANY WARRANTY; without even the implied warranty of
% MERCHANTABILITY or FITNESS FOR A PARTICULAR PURPOSE.  See the
% GNU General Public License for more details. A copy of the GNU 
% General Public License can be obtained from the 
% Free Software Foundation, Inc., 675 Mass Ave, Cambridge, MA 02139, USA.

% Pick a random mix amount
a = rand;

% Create the children
c1 = p1*a     + p2*(1-a);
c2 = p1*(1-a) + p2*a; 
