# Supplementary material for: Safety evaluation of rail transit vehicle system based on improved AHP-GA
Source: PLoS One. 2022 Aug 24;17(8):e0273418. doi: 10.1371/journal.pone.0273418 (PMC9401107; doi:10.1371/journal.pone.0273418)
Supplement: S1 File — (ZIP) [file pone.0273418.s001.zip › Data Available/ccfxf/b2f.m]

function [fval] = b2f(bval,bounds,bits)
% function [fval] = b2f(bval,bounds,bits)
%
% Return the float number corresponing to the binary representation of bval.
%
% fval   - the float representation of the number
% bval   - the binary representation of the number
% bounds - the bounds on the variables
% bits   - the number of bits to represent each variable

% Binary and Real-Valued Simulation Evolution for Matlab 
% Copyright (C) 1996 C.R. Houck, J.A. Joines, M.G. Kay 
%
% C.R. Houck, J.Joines, and M.Kay. A genetic algorithm for function
% optimization: A Matlab implementation. ACM Transactions on Mathmatical
% Software, Submitted 1996.
%
% This program is free software; you can redistribute it and/or modify
% it under the terms of the GNU General Public License as published by
% the Free Software Foundation; either version 1, or (at your option)
% any later version.
%
% This program is distributed in the hope that it will be useful,
% but WITHOUT ANY WARRANTY; without even the implied warranty of
% MERCHANTABILITY or FITNESS FOR A PARTICULAR PURPOSE.  See the
% GNU General Public License for more details. A copy of the GNU 
% General Public License can be obtained from the 
% Free Software Foundation, Inc., 675 Mass Ave, Cambridge, MA 02139, USA.

scale=(bounds(:,2)-bounds(:,1))'./(2.^bits-1); %The range of the variables
numV=size(bounds,1);
cs=[0 cumsum(bits)]; 
for i=1:numV
  a=bval((cs(i)+1):cs(i+1));
  fval(i)=sum(2.^(size(a,2)-1:-1:0).*a)*scale(i)+bounds(i,1);
end
