# Supplementary material for: Safety evaluation of rail transit vehicle system based on improved AHP-GA
Source: PLoS One. 2022 Aug 24;17(8):e0273418. doi: 10.1371/journal.pone.0273418 (PMC9401107; doi:10.1371/journal.pone.0273418)
Supplement: S1 File — (ZIP) [file pone.0273418.s001.zip › Data Available/ccfxf/ccfxf.m]

function [sol, val] = ccfxf(sol,options)


b=[1      3      3      7      6      5
   1/3    1      1/3    5      5      3
   1/3    3      1      6      3      4
   1/7    1/5    1/6    1      1/3    1/4
   1/6    1/3    1/3   3       1      1/4
   1/5    1/3    1/4   4       4      1];

% b = [1  3   6   5
%     1/3 1   3   6 
%     1/6 1/3 1   2
%     1/5 1/6 1/4 1];

w1=sol(1);w2=sol(2);w3=sol(3);w4=sol(4);w5=sol(5);w2=sol(6);

w=[w1,w2,w3,w4,w5,w6];

sizeb=size(b);
n=sizeb(1);
cif=0;

for i=1:n
    sigmabw=0;
    for k=1:n
        sigmabw=sigmabw+b(i,k).*w(k);
    end
    ss(i)=abs(sigmabw-n*w(i));
end
cif=sum(ss)./n;
val=-cif;
