# Supplementary material for: Safety evaluation of rail transit vehicle system based on improved AHP-GA
Source: PLoS One. 2022 Aug 24;17(8):e0273418. doi: 10.1371/journal.pone.0273418 (PMC9401107; doi:10.1371/journal.pone.0273418)
Supplement: S1 File — (ZIP) [file pone.0273418.s001.zip › Data Available/ccfxf/ccfxf2.m]

function [sol, val] = ccfxf(sol,options)

%     b=[1 1/3 1/7 1/5 1/10 1/10;
%         3 1 1/5 1/3 1/8 1/8;
%         7 5 1 3 1/4 1/4;
%         5 3 1/3 1 1/6 1/6;
%         10 8 4 6 1 1;
%         10 8 4 6 1 1];

  b=[1 1/3 4 7 9 7 4;
      3 1 3 8 9 7 8;
      1/4 1/3 1 9 9 6 4;
      1/7 1/8 1/9 1 3 1/3 1/5;
      1/9 1/9 1/9 1/3 1 1/5 1/7;
      1/7 1/7 1/6 3 5 1 1/3;
      1/4 1/8 1/4 5 7 3 1];
    

% x(1,1)=sol(1);x(1,2)=sol(2);x(1,3)=sol(3);x(1,4)=sol(4);x(1,5)=sol(6);x(1,6)=sol(6);
% x(2,1)=sol(7);x(2,2)=sol(8);x(2,3)=sol(9);x(2,4)=sol(10);x(2,5)=sol(11);x(2,6)=sol(12);
% x(3,1)=sol(13);x(3,2)=sol(14);x(3,3)=sol(15);x(3,4)=sol(16);x(3,5)=sol(17);x(3,6)=sol(18);
% x(4,1)=sol(19);x(4,2)=sol(20);x(4,3)=sol(21);x(4,4)=sol(22);x(4,5)=sol(23);x(4,6)=sol(24);
% x(5,1)=sol(25);x(5,2)=sol(26);x(5,3)=sol(27);x(5,4)=sol(28);x(5,5)=sol(29);x(5,6)=sol(30);
% x(6,1)=sol(31);x(6,2)=sol(32);x(6,3)=sol(33);x(6,4)=sol(34);x(6,5)=sol(35);x(6,6)=sol(36);

    x(1,1)=sol(1); x(1,2)=sol(2); x(1,3)=sol(3); x(1,4)=sol(4); x(1,5)=sol(6); x(1,6)=sol(6);x(1,7)=sol(7);
    x(2,1)=sol(8); x(2,2)=sol(9); x(2,3)=sol(10); x(2,4)=sol(11);x(2,5)=sol(12);x(2,6)=sol(13);x(2,7)=sol(14);
    x(3,1)=sol(15);x(3,2)=sol(16);x(3,3)=sol(17);x(3,4)=sol(18);x(3,5)=sol(19);x(3,6)=sol(20);x(3,7)=sol(21);
    x(4,1)=sol(22);x(4,2)=sol(23);x(4,3)=sol(24);x(4,4)=sol(25);x(4,5)=sol(26);x(4,6)=sol(27);x(4,7)=sol(28);
    x(5,1)=sol(29);x(5,2)=sol(30);x(5,3)=sol(31);x(5,4)=sol(32);x(5,5)=sol(33);x(5,6)=sol(34);x(5,7)=sol(35);
    x(6,1)=sol(36);x(6,2)=sol(37);x(6,3)=sol(38);x(6,4)=sol(39);x(6,5)=sol(40);x(6,6)=sol(41);x(6,7)=sol(42);
    x(7,1)=sol(43);x(7,2)=sol(44);x(7,3)=sol(45);x(7,4)=sol(46);x(7,5)=sol(47);x(7,6)=sol(48);x(7,7)=sol(49);

w1=sol(50);w2=sol(51);w3=sol(52);w4=sol(53);w5=sol(54);w6=sol(55);w7=1-w1-w2-w3-w4-w5-w6;
w=[w1,w2,w3,w4,w5,w6,w7];

sizeb=size(b);
n=sizeb(1);
cif=0;

for i=1:n
    sigmabw=0;
    for k=1:n
        sigmabw=sigmabw+(abs(x(i,k)-b(i,k))/n/n)+(abs(x(i,k)*w(k)-w(i))/n/n);
    end
    ss(i)=abs(sigmabw);
end
cif=sum(ss);
val=-cif;
