# Supplementary material for: Safety evaluation of rail transit vehicle system based on improved AHP-GA
Source: PLoS One. 2022 Aug 24;17(8):e0273418. doi: 10.1371/journal.pone.0273418 (PMC9401107; doi:10.1371/journal.pone.0273418)
Supplement: S1 File — (ZIP) [file pone.0273418.s001.zip › Data Available/ccfxf/ccfxf6jie.m]

function [sol, val] = ccfxf(sol,options)

   b =[

    1.0000    0.3333    0.1429    0.2000    0.1000    0.1000
    3.0000    1.0000    0.2000    0.3333    0.1250    0.1250
    7.0000    5.0000    1.0000    3.0000    0.2500    0.2500
    5.0000    3.0000    0.3333    1.0000    0.1667    0.1667
   10.0000    8.0000    4.0000    6.0000    1.0000    1.0000
   10.0000    8.0000    4.0000    6.0000    1.0000    1.0000];
    

    x(1,1)=sol(1); x(1,2)=sol(2); x(1,3)=sol(3); x(1,4)=sol(4); x(1,5)=sol(6); x(1,6)=sol(6); 
    x(2,1)=sol(7); x(2,2)=sol(8); x(2,3)=sol(9);x(2,4)=sol(10);x(2,5)=sol(11);x(2,6)=sol(12);
    x(3,1)=sol(13);x(3,2)=sol(14);x(3,3)=sol(15);x(3,4)=sol(16);x(3,5)=sol(17);x(3,6)=sol(18);
    x(4,1)=sol(19);x(4,2)=sol(20);x(4,3)=sol(21);x(4,4)=sol(22);x(4,5)=sol(23);x(4,6)=sol(24);
    x(5,1)=sol(25);x(5,2)=sol(26);x(5,3)=sol(27);x(5,4)=sol(28);x(5,5)=sol(29);x(5,6)=sol(30);
    x(6,1)=sol(31);x(6,2)=sol(32);x(6,3)=sol(33);x(6,4)=sol(34);x(6,5)=sol(35);x(6,6)=sol(36);

w1=sol(37);w2=sol(38);w3=sol(39);w4=sol(40);w5=sol(41);w6=1-w1-w2-w3-w4-w5;
w=[w1,w2,w3,w4,w5,w6];

sizeb=size(b);
n=sizeb(1);
cif=0;

for i=1:n
    sigmabw=0;
    for k=1:n
        sigmabw=sigmabw+(abs(x(i,k)-b(i,k))/n/n)+(abs(x(i,k)*w(k)-w(i))/n/n);
    end
    ss(i)=abs(sigmabw);
end
cif=sum(ss);
val=-cif;
