# Supplementary material for: Safety evaluation of rail transit vehicle system based on improved AHP-GA
Source: PLoS One. 2022 Aug 24;17(8):e0273418. doi: 10.1371/journal.pone.0273418 (PMC9401107; doi:10.1371/journal.pone.0273418)
Supplement: S1 File — (ZIP) [file pone.0273418.s001.zip › Data Available/ccfxf/d2.m]

function [sol, val] = d2(sol,options)
% sol=[0.5 0.2 0.3 0.1 0.5]
b=[1 1/7 1/2 1/8 2;7 1 3 1 8;2 1/3 1 1/4 5; 8 1 4 1 5;1/2 1/8 1/5 1/5 1];

w1=sol(1);w2=sol(2);w3=sol(3);w4=sol(4);
w5=1-w1-w2-w3-w4;
w=[w1,w2,w3,w4,w5];
n=5;
sizeb=size(b);
n=sizeb(1);
cif=0;

for i=1:n
    sigmabw=0;
    for k=1:n
        sigmabw=sigmabw+b(i,k).*w(k);
    end
    ss(i)=abs(sigmabw-n*w(i));
end
cif=sum(ss)./n;
val=-cif;
