# Supplementary material for: Safety evaluation of rail transit vehicle system based on improved AHP-GA
Source: PLoS One. 2022 Aug 24;17(8):e0273418. doi: 10.1371/journal.pone.0273418 (PMC9401107; doi:10.1371/journal.pone.0273418)
Supplement: S1 File — (ZIP) [file pone.0273418.s001.zip › Data Available/ccfxf/gaZBGrad.m]

function [val,G] = gaZBGrad(sol)

% Constrain minimizes so we have to take the - to maximize
val = -(21.5 + sol(1) * sin(4*pi*sol(1)) + sol(2)*sin(20*pi*sol(2)));
G=zeros(0);
