# Supplementary material for: Safety evaluation of rail transit vehicle system based on improved AHP-GA
Source: PLoS One. 2022 Aug 24;17(8):e0273418. doi: 10.1371/journal.pone.0273418 (PMC9401107; doi:10.1371/journal.pone.0273418)
Supplement: S1 File — (ZIP) [file pone.0273418.s001.zip › Data Available/ccfxf/gademo1eval11.m]

function [sol, val] = gaDemo1Eval11(sol,options)

sol=[3.3623    5.0305   -6.5777];
xmax = 2200;

xmin = 7.4;

xmean = 342.3489;

a=sol(1);
b=sol(2);
k=sol(3);
val =0.2*abs((a+b*xmean).^k-0.5)+0.4*abs((a+b*xmax).^k-1)+0.4*abs((a+b*xmin).^k);
abs((a+b*xmean).^k-0.5)
abs((a+b*xmax).^k-1)
abs((a+b*xmin).^k)
val=-val;
