# Supplementary material for: Safety evaluation of rail transit vehicle system based on improved AHP-GA
Source: PLoS One. 2022 Aug 24;17(8):e0273418. doi: 10.1371/journal.pone.0273418 (PMC9401107; doi:10.1371/journal.pone.0273418)
Supplement: S1 File — (ZIP) [file pone.0273418.s001.zip › Data Available/ccfxf/gademo1evalhj.m]

function [sol, val] = gademolevalhj(sol,options)

m=size(sol,2)-1;%Òò×ÓÊý
a=sol(1:m);
t1=a(1);
t2=a(2);
i1=a(3);
p3=a(4);
c5=a(5);
p1=10^(-2.1794+0.02953*(t1-273.15)-(9.183/100000)*(t1-273.15)*(t1-273.15)+(1.4454/10000000)*(t1-273.15)*(t1-273.15)*(t1-273.15));
p2=10^(-2.1794+0.02953*(t2-273.15)-(9.183/100000)*(t2-273.15)*(t2-273.15)+(1.4454/10000000)*(t2-273.15)*(t2-273.15)*(t2-273.15));
d=(3.24/1000000)*((t1/353)^1.5)*(p1*0.987/p3);
% i1=184464.56*d*(1-p2*0.987/p3)-0.31262*i1*d*d-1317604.167*d*c5;
fyz=0;
if 184464.56*d*(1-p2*0.987/p3)-0.31262*i1*d*d-1317604.167*d*c5-i1==0
    fyz=0;
else
    fyz=fyz*(-1000);
end
    
x=a;
val =fyz+1.229+5.35302*0.00001*t1-0.000086*t1*log10(t1*1740.57231/c5/(10^(0.03741*t1-16.96))-i1*0.0051/(0.09154*(p2/p1)-0.204829*(p2/p1)*(p2/p1)+0.18504*(p2/p1)*(p2/p1)*(p2/p1)-0.00324)+0.0000215*t1*log10(1-i1/((0.18410^10)*d*(1-(10^(-2.1794+0.02953*(t2-273.15)-(9.183/100000)*(t2-273.15)*(t2-273.15)+(1.4454/10000000)*(t2-273.15)*(t2-273.15)*(t2-273.15)))*0.987/P3)-3120.11*i1*d*d));
