# Supplementary material for: Safety evaluation of rail transit vehicle system based on improved AHP-GA
Source: PLoS One. 2022 Aug 24;17(8):e0273418. doi: 10.1371/journal.pone.0273418 (PMC9401107; doi:10.1371/journal.pone.0273418)
Supplement: S1 File — (ZIP) [file pone.0273418.s001.zip › Data Available/ccfxf/gademohj.m]

    clear
    clc
    format long
    echo on
    pause on
    bounds=[323.15 373.15;313.15 363.15;0.1 1;0 1000000;0 1000000];
    [p,endPop,bestSols,trace]=ga(bounds,'gademolevalhj');
    p
