# Supplementary material for: Safety evaluation of rail transit vehicle system based on improved AHP-GA
Source: PLoS One. 2022 Aug 24;17(8):e0273418. doi: 10.1371/journal.pone.0273418 (PMC9401107; doi:10.1371/journal.pone.0273418)
Supplement: S1 File — (ZIP) [file pone.0273418.s001.zip › Data Available/ccfxf/gama.m]

  function [val] = gama(n)
  
  val=0;
  for x=0:0.05:200
      val=val+x.^(n-1).*exp(-x).*0.05;
      if x>=5 & x.^(n-1).*exp(-x).*0.05<=0.00001
          break
      end
  end
