# Supplementary material for: Safety evaluation of rail transit vehicle system based on improved AHP-GA
Source: PLoS One. 2022 Aug 24;17(8):e0273418. doi: 10.1371/journal.pone.0273418 (PMC9401107; doi:10.1371/journal.pone.0273418)
Supplement: S1 File — (ZIP) [file pone.0273418.s001.zip › Data Available/ccfxf/jifen.m]

function [sol, val] = jifen(sol,options)
c=sol(1);
a=10;
u=1;
val=abs((a-u-1/c)*exp(c*a)+(a+u+1/c)*exp(-c*a));
val=-val;
