# Supplementary material for: Safety evaluation of rail transit vehicle system based on improved AHP-GA
Source: PLoS One. 2022 Aug 24;17(8):e0273418. doi: 10.1371/journal.pone.0273418 (PMC9401107; doi:10.1371/journal.pone.0273418)
Supplement: S1 File — (ZIP) [file pone.0273418.s001.zip › Data Available/ccfxf/mnjy.m]

function [sol, val] = mnjy(sol,options)

m=size(sol,2)-1;%Òò×ÓÊý
a=sol(1:m);
x0=a;
lb=zeros(1,12);
ub=2000*ones(1,12);
options=optimset('MaxFunEvals',10000000000);
options=optimset('LargeScale','off');
h=[11.9 23.8 50.9 31.2 10.4 5.9 4.5];
% fr=[69 269 624 909 781 536 392 291 200 143 102 71 47 26 11 5 2 1];

AA=[
    11.9 0 0 0 0 0 0 0 0 0 0 0;
    23.8 11.9 0 0 0 0 0 0 0 0 0 0;
    50.9 23.8 11.9 0 0 0 0 0 0 0 0 0;
    31.2 50.9 23.8 11.9 0 0 0 0 0 0 0 0;
    10.4 31.2 50.9 23.8 11.9 0 0 0 0 0 0 0;
    5.9 10.4 31.2 50.9 23.8 11.9 0 0 0 0 0 0;
    4.5 5.9 10.4 31.2 50.9 23.8 11.9 0 0 0 0 0 ;
    0 4.5 5.9 10.4 31.2 50.9 23.8 11.9 0 0 0 0;
    0 0 4.5 5.9 10.4 31.2 50.9 23.8 11.9 0 0 0
    0 0 0 4.5 5.9 10.4 31.2 50.9 23.8 11.9 0 0;
    0 0 0 0 4.5 5.9 10.4 31.2 50.9 23.8 11.9 0;
%     0 0 0 0 0 4.5 5.9 10.4 31.2 50.9 23.8 11.9;
%     0 0 0 0 0 0 4.5 5.9 10.4 31.2 50.9 23.8;
%     0 0 0 0 0 0 0 4.5 5.9 10.4 31.2 50.9;

];
AA=AA/10;
bb=[69;269;624;909;781;536;392;291;200;143;102];
[xx,val,exitflag,output]=fmincon('objfunmnjy',x0,[],[],AA,bb,lb,ub,[],options);
val=-val*100000;
sol=[xx,sol(m+1)];  
