# Supplementary material for: Safety evaluation of rail transit vehicle system based on improved AHP-GA
Source: PLoS One. 2022 Aug 24;17(8):e0273418. doi: 10.1371/journal.pone.0273418 (PMC9401107; doi:10.1371/journal.pone.0273418)
Supplement: S1 File — (ZIP) [file pone.0273418.s001.zip › Data Available/ccfxf/objfunmnjy.m]

function val = objfunnmjy(sol)
m=size(sol,2);
x=sol(1:m);
% base=[206.3091  198.8945  191.7465  184.8553  178.2118  171.8071  165.6325  159.6799  153.9412  148.4087  143.0750  137.9331  132.9759  128.1969  123.5896 ...
%         119.1480  114.8659  110.7378  106.7580  102.9212   99.2223   95.6564   92.2186   88.9044   85.7092   82.6289   79.6593   76.7965   74.0365   71.3757   68.8105 ...
%          66.3375   63.9534   61.6550   59.4392   57.3030   55.2436   53.2582   51.3442   49.4989   47.7200   46.0050   44.3516   42.7577   41.2210   39.7396   38.3114 ...
%          36.9345   35.6071   34.3274   33.0937   31.9044   30.7578
%          29.6524   28.5867];  % 50 nian yi yu


% fr=[   292         364         416         506         666        1140        2230        3800        7120        8580        7990        7350 ...
%         6710        6070        5220        3610        2500        1690        1480        1320        1280        1250        1190        1155        1120 ...
%         1056         983         943         903         863         823         798         773         753         733         721         709         676 ...
%         660         642         623         615         623         628         630         628         617         609         600         597         602 ...
%         610         620         620         605];  % 50 nian yi yu

fr=[69 269 624 909 781 536 392 291 200 143 102 71 47 26 11 5 2 1];

x=[x zeros(1,6)];
a1=x;
a2=[0 a1];
a3=[0 a2];
a4=[0 a3];
a5=[0 a4];
a6=[0 a5];
a7=[0 a6];
% a8=[0 a7];
% a9=[0 a8];
% a10=[0 a9];
% a11=[0 a10];
% a12=[0 a11];
% a13=[0 a12];
% a14=[0 a13];
% a15=[0 a14];
% a16=[0 a15];
% a17=[0 a16];
% a18=[0 a17];
% a19=[0 a18];
% a20=[0 a19];
% a21=[0 a20];
% a22=[0 a21];
% a23=[0 a22];
% a24=[0 a23];
% a25=[0 a24];
% a26=[0 a25];
% a27=[0 a26];
% a28=[0 a27];
% a29=[0 a28];
% a30=[0 a29];
% a31=[0 a30];
% a32=[0 a31];

a1=a1(1:18);
a2=a2(1:18);
a3=a3(1:18);
a4=a4(1:18);
a5=a5(1:18);
a6=a6(1:18);
a7=a7(1:18);
% a8=a8(1:55);
% a9=a9(1:55);
% a10=a10(1:55);
% a11=a11(1:55);
% a12=a12(1:55);
% a13=a13(1:55);
% a14=a14(1:55);
% a15=a15(1:55);
% a16=a16(1:55);
% a17=a17(1:55);
% a18=a18(1:55);
% a19=a19(1:55);
% a20=a20(1:55);
% a21=a21(1:55);
% a22=a22(1:55);
% a23=a23(1:55);
% a24=a24(1:55);
% a25=a25(1:55);
% a26=a26(1:55);
% a27=a27(1:55);
% a28=a28(1:55);
% a29=a29(1:55);
% a30=a30(1:55);
% a31=a31(1:55);
% a32=a32(1:55);

y=[11.9 23.8 50.9 31.2 10.4 5.9 4.5];
y=y/10;
ff=y(1).*a1+y(2).*a2+y(3).*a3+y(4).*a4+y(5).*a5+y(6).*a6+y(7).*a7;

ff=ff(1:18)
ff-fr
for i=1:18
%     w(i)=fr(i)/sum(fr);
      w(i)=1;
end
wz=0;
for i=1:18
    wz=wz+w(i).*abs(ff(i)-fr(i));
end
val=wz/100000;
