# Supplementary material for: Safety evaluation of rail transit vehicle system based on improved AHP-GA
Source: PLoS One. 2022 Aug 24;17(8):e0273418. doi: 10.1371/journal.pone.0273418 (PMC9401107; doi:10.1371/journal.pone.0273418)
Supplement: S1 File — (ZIP) [file pone.0273418.s001.zip › Data Available/ccfxf/objfunmnjy_copy.m]

function val = objfunnmjy(sol)
m=size(sol,2);
x=sol(1:m);
% base=[206.3091  198.8945  191.7465  184.8553  178.2118  171.8071  165.6325  159.6799  153.9412  148.4087  143.0750  137.9331  132.9759  128.1969  123.5896 ...
%         119.1480  114.8659  110.7378  106.7580  102.9212   99.2223   95.6564   92.2186   88.9044   85.7092   82.6289   79.6593   76.7965   74.0365   71.3757   68.8105 ...
%          66.3375   63.9534   61.6550   59.4392   57.3030   55.2436   53.2582   51.3442   49.4989   47.7200   46.0050   44.3516   42.7577   41.2210   39.7396   38.3114 ...
%          36.9345   35.6071   34.3274   33.0937   31.9044   30.7578
%          29.6524   28.5867];  % 50 nian yi yu
base=[322.2906  307.3114  293.0283  279.4091  266.4229  254.0402  242.2330  230.9747  220.2395  210.0034  200.2429  190.9361  182.0619 ...
        173.6001  165.5316  157.8381  150.5022  143.5072  136.8374  130.4775  124.4132  118.6308  113.1172  107.8598  102.8467   98.0666   93.5088 ...
        89.1627   85.0186   81.0672   77.2994   73.7067   70.2810   67.0145   63.8998   60.9299   58.0981   55.3978   52.8231   50.3680   48.0270 ...
        45.7948   43.6664   41.6369   39.7017   37.8565   36.0970   34.4193   32.8196   31.2942   29.8397   28.4529   27.1304   25.8695   24.6671];

% fr=[   292         364         416         506         666        1140        2230        3800        7120        8580        7990        7350 ...
%         6710        6070        5220        3610        2500        1690        1480        1320        1280        1250        1190        1155        1120 ...
%         1056         983         943         903         863         823         798         773         753         733         721         709         676 ...
%         660         642         623         615         623         628         630         628         617         609         600         597         602 ...
%         610         620         620         605];  % 50 nian yi yu

fr=[384         429         475         577         761        1300        2540        4330        8430       10400 ...
        9600        8740        7870        7010        5960        4120        2850        2076        1793        1510        1470 ...
        1432        1393        1355        1317        1279        1240        1202        1164        1125        1087        1049 ...
        1011         972         890         820         775         739         721         701         681         672         681 ...
        687         688         687         674         665         656         652         658         667         678         678    661];

a1=[240   420   360   310   250   210   170   150   130   110    90    75    60    50    40    38    36    34    32 ...
        30    28    26    24    22    20    19    18    17    15    14    13    12    11    10     9     8     7     6     5 ...
        4     3     2     1     0];%44 columns
w=zeros(1,55);
for i=1:55
    w(i)=fr(i)/sum(fr);
end
left=zeros(1,11);
a1=[a1,left];

a2=[0 a1];
a3=[0 a2];
a4=[0 a3];
a5=[0 a4];
a6=[0 a5];
a7=[0 a6];
a8=[0 a7];
a9=[0 a8];
a10=[0 a9];
a11=[0 a10];
a12=[0 a11];
a13=[0 a12];
a14=[0 a13];
a15=[0 a14];
a16=[0 a15];
a17=[0 a16];
a18=[0 a17];
a19=[0 a18];
a20=[0 a19];
a21=[0 a20];
a22=[0 a21];
a23=[0 a22];
a24=[0 a23];
a25=[0 a24];
a26=[0 a25];
a27=[0 a26];
a28=[0 a27];
a29=[0 a28];
a30=[0 a29];
a31=[0 a30];
a32=[0 a31];

a1=a1(1:55);
a2=a2(1:55);
a3=a3(1:55);
a4=a4(1:55);
a5=a5(1:55);
a6=a6(1:55);
a7=a7(1:55);
a8=a8(1:55);
a9=a9(1:55);
a10=a10(1:55);
a11=a11(1:55);
a12=a12(1:55);
a13=a13(1:55);
a14=a14(1:55);
a15=a15(1:55);
a16=a16(1:55);
a17=a17(1:55);
a18=a18(1:55);
a19=a19(1:55);
a20=a20(1:55);
a21=a21(1:55);
a22=a22(1:55);
a23=a23(1:55);
a24=a24(1:55);
a25=a25(1:55);
a26=a26(1:55);
a27=a27(1:55);
a28=a28(1:55);
a29=a29(1:55);
a30=a30(1:55);
a31=a31(1:55);
a32=a32(1:55);


ff=x(1).*a1+x(2).*a2+x(3).*a3+x(4).*a4+x(5).*a5+x(6).*a6+x(7).*a7+x(8).*a8+x(9).*a9+x(10).*a10+...
    x(11).*a11+x(12).*a12+x(13).*a13+x(14).*a14+x(15).*a15+x(16).*a16+x(17).*a17+x(18).*a18+x(19).*a19+x(20).*a20+...
    x(21).*a21+x(22).*a22+x(23).*a23+x(24).*a24+x(25).*a25+x(26).*a26+x(27).*a27+x(28).*a28+x(29).*a29+x(30).*a30+...
    x(31).*a31+x(32).*a32;
ff=ff(1:55);
ff=ff+base;
wz=0;
for i=1:55
    wz=wz+abs(ff(i)-fr(i));
end
val=wz/10000000;
