# Supplementary material for: Safety evaluation of rail transit vehicle system based on improved AHP-GA
Source: PLoS One. 2022 Aug 24;17(8):e0273418. doi: 10.1371/journal.pone.0273418 (PMC9401107; doi:10.1371/journal.pone.0273418)
Supplement: S1 File — (ZIP) [file pone.0273418.s001.zip › Data Available/ccfxf/objfunnm.m]

function val=objfunnm(a) 

% a=[0.49663210318454   0.44453916453595   0.25255825886434   0.70139569646675]
% a=[-0.08464144 -0.34262540 0.36764690 -0.82271020];
% a=[0.42403775600969   0.46661381344867   0.25993574545111   0.73204981976831]
% a=[0.46739205355969   0.43037038137551   0.28180435844079   0.71896665817866]
a=[0.5969    0.0798    0.1708    0.1525];
m=size(a,2);
a=a';
% load Xfile
% X=[1 100 1000 10000;2 200 2000 20000; 3 300 3000 30000;4 400 4000 40000];
X=[
71 10 1 6071;
18 7 7 2085;
6 4 5 112;
3 1 4 29;
11 4 6 165;
31 50 15 4352;
51 22 11 6301;
72 21 32 8433;
56 64 29 7247;
84 60 37 7922;
122 28 27 869;
96 56 36 851]


n=size(X,1);
%  xÎª¹æ¸ñ»¯¾ØÕó
for j=1:m
    rowmax=max(X(:,j));
    rowmin=min(X(:,j));
    for i=1:n
        x(i,j)=(X(i,j))/(rowmax);
    end 
end    

%¼ÆËã¸÷¸öÑù±¾µÄÒ»Î¬Í¶Ó°Öµ 
z=x*a; 
za=sum(z);
za=za/n;   

%¼ÆËãÍ¶Ó°Öµ±ê×¼²î
s=0;
for i=1:n
    s=s+(z(i,1)-za)^2;
end  
s=(s/(n-1))^0.5;  
r1=0;
r2=0; 
r3=0;
for i=1:n
    r1=r1+(z(i,1)-za)*(y(i,1)-sum(y)/n);
    r2=r2+(z(i,1)-za).^2;
    r3=r3+(y(i,1)-sum(y)/n).^2;
end
r=r1/((r2*r3).^0.5);
r=abs(r);

%¼ÆËãÍ¶Ó°ÖµµÄ¾Ö²¿ÃÜ¶È
% d=0; 
% R=0.2*s;

% for i=1:n
%     for j=1:n
%         if (R-abs(z(i,1)-z(j,1)))>0
%             d=d+(R-abs(z(i,1)-z(j,1)));
%         else
%             d=d+0;
%         end
%     end
% end 

val=s*r;   
val=-val;  
