# Supplementary material for: Safety evaluation of rail transit vehicle system based on improved AHP-GA
Source: PLoS One. 2022 Aug 24;17(8):e0273418. doi: 10.1371/journal.pone.0273418 (PMC9401107; doi:10.1371/journal.pone.0273418)
Supplement: S1 File — (ZIP) [file pone.0273418.s001.zip › Data Available/ccfxf/op.m]

clear
clc
function [sol,eval]=op(sol,options)
x1=sol(1);
x2=sol(2);
eval=100*(x1^2-x2)^2+(1-x1)^2;

initPop=initializega(100,[-2.048,2.048;-2.048,2.048],'op');

[c endPop] = ga([-2.048,2.048;-2.048,2.048],'op',[],initPop,[1e-6 1 1],'maxGenTerm',1,...
  'normGeomSelect',[0.08],['arithXover'],[2 0],'nonUnifMutation',[2 1 3]);

c 
plot (endPop(:,1),endPop(:,2),'ro')

[c endPop] = ga([-2.048,2.048;-2.048,2.048],'op',[],initPop,[1e-6 1 1],'maxGenTerm',25,...
  'normGeomSelect',[0.08],['arithXover'],[2],'nonUnifMutation',[2 25 3]);
plot (endPop(:,1),endPop(:,2),'b*')
