# Supplementary material for: Safety evaluation of rail transit vehicle system based on improved AHP-GA
Source: PLoS One. 2022 Aug 24;17(8):e0273418. doi: 10.1371/journal.pone.0273418 (PMC9401107; doi:10.1371/journal.pone.0273418)
Supplement: S1 File — (ZIP) [file pone.0273418.s001.zip › Data Available/ccfxf/optMaxGenTerm.m]

function [done] = optMaxGenTerm(ops,bPop,endPop)
% function [done] = optMaxGenTerm(ops,bPop,endPop)
%
% Returns 1, i.e. terminates the GA, when either the maximal_generation is
% reached or when the optimal function val is found.
%
% ops    - a vector of options [maximum_generation optimal epsilon]
% bPop   - a matrix of best solutions [generation_found solution_string]
% endPop - the current generation of solutions

% Binary and Real-Valued Simulation Evolution for Matlab 
% Copyright (C) 1996 C.R. Houck, J.A. Joines, M.G. Kay 
%
% C.R. Houck, J.Joines, and M.Kay. A genetic algorithm for function
% optimization: A Matlab implementation. ACM Transactions on Mathmatical
% Software, Submitted 1996.
%
% This program is free software; you can redistribute it and/or modify
% it under the terms of the GNU General Public License as published by
% the Free Software Foundation; either version 1, or (at your option)
% any later version.
%
% This program is distributed in the hope that it will be useful,
% but WITHOUT ANY WARRANTY; without even the implied warranty of
% MERCHANTABILITY or FITNESS FOR A PARTICULAR PURPOSE.  See the
% GNU General Public License for more details. A copy of the GNU 
% General Public License can be obtained from the 
% Free Software Foundation, Inc., 675 Mass Ave, Cambridge, MA 02139, USA.

currentGen = ops(1);
maxGen     = ops(2);
optimal    = ops(3);
epsilon    = ops(4);
fitIndex   = size(endPop,2);
bestSolVal = max(endPop(:,fitIndex));
done       = (currentGen >= maxGen) | ((optimal - bestSolVal) <= epsilon);
