# Supplementary material for: Safety evaluation of rail transit vehicle system based on improved AHP-GA
Source: PLoS One. 2022 Aug 24;17(8):e0273418. doi: 10.1371/journal.pone.0273418 (PMC9401107; doi:10.1371/journal.pone.0273418)
Supplement: S1 File — (ZIP) [file pone.0273418.s001.zip › Data Available/ccfxf/roulette.m]

function[newPop] = roulette(oldPop,options)
%roulette is the traditional selection function with the probability of
%surviving equal to the fittness of i / sum of the fittness of all individuals
%
%function[newPop] = roulette(oldPop,options)
%newPop  - the new population selected from the oldPop
%oldPop  - the current population
%options - options [gen]

%Get the parameters of the population
numVars = size(oldPop,2);
numSols = size(oldPop,1);

%Generate the relative probabilites of selection
totalFit = sum(oldPop(:,numVars));
prob=oldPop(:,numVars) / totalFit; 
prob=cumsum(prob);

rNums=sort(rand(numSols,1)); 		%Generate random numbers

%Select individuals from the oldPop to the new
fitIn=1;newIn=1;
while newIn<=numSols
  if(rNums(newIn)<prob(fitIn))
    newPop(newIn,:) = oldPop(fitIn,:);
    newIn = newIn+1;
  else
    fitIn = fitIn + 1;
  end
end
