# Supplementary material for: Safety evaluation of rail transit vehicle system based on improved AHP-GA
Source: PLoS One. 2022 Aug 24;17(8):e0273418. doi: 10.1371/journal.pone.0273418 (PMC9401107; doi:10.1371/journal.pone.0273418)
Supplement: S1 File — (ZIP) [file pone.0273418.s001.zip › Data Available/ccfxf/runahp.m]

% A = [ 1   1/2   4   3      3;
%       2    1    7    5      5;
%       1/4  1/7   1   1/2    1/3;
%        1/3  1/5   2   1      1;
%        1/3  1/5   3    1      1]; 
   clear
%  A=[1 5 7 1
%      1/5 1 3 1/5
%      1/7 1/3 1 1/7
%      1 5 7 1];
%  A=[1 3 6
%      1/3 1 2 
%      1/6 1/2 1];
%   A=[1 2 6 9 2
%       1/2 1 3 6 1
%       1/6 1/3 1 3 1/3
%       1/9 1/6 1/3 1 1/6
%       1/2 1 3 6 1];
% A=[1 1/2 3 
%    2 1 6
%    1/3 1/6 1];

% A=[1 0.0887/0.5591 0.0887/0.3522
% 0.5591/0.0887 1 0.5591/0.3522
% 0.3522/0.0887 0.3522/0.5591 1];

%    A=[ 1   3  5
%        1/3 1 5/3
%        1/5 3/5 1];
% A=[1      3      3      7      6      5
%    1/3    1      1/3    5      5      3
%    1/3    3      1      6      3      4
%    1/7    1/5    1/6    1      1/3    1/4
%    1/6    1/3    1/3   3       1      1/4
%    1/5    1/3    1/4   4       4      1];

% w=[    0.4032
%     0.1674
%     0.2444
%     0.0310
%     0.0569
%     0.0971];
% w=[0.4302    0.2263    0.0799    0.0374    0.2263];
w=[0.0941    0.2262    0.1732    0.0596    0.4468];
A=[w(1)/w(1)     w(1)/w(2)      w(1)/w(3)      w(1)/w(4)      w(1)/w(5)    
   w(2)/w(1)    w(2)/w(2)        w(2)/w(3)    w(2)/w(4)        w(2)/w(5)   
   w(3)/w(1)    w(3)/w(2)        w(3)/w(3)    w(3)/w(4)        w(3)/w(5)  
    w(4)/w(1)    w(4)/w(2)        w(4)/w(3)    w(4)/w(4)        w(4)/w(5) 
  w(5)/w(1)    w(5)/w(2)        w(5)/w(3)    w(5)/w(4)        w(5)/w(5)];
A=[1 3 7 1/3 5
    1/3 1 5 1/5 3
    1/7 1/5 1 1/9 1/3
    3 5 9 1 7
    1/5 1/3 3 1/7 1];

A=[1         1/3        1/7       5         1/2
    3         1         1/2       8          2
    7         2         1         9          3
    1/5       1/8        1/9      1          2
    2         1/2        1/3      1/2        1];


% A=[1 3 6 6
%     1/3 1 2 2 
%     1/6 1/2 1 1
%     1/6 1/2 1 1];
% A=[1    2     6    9   2   1    1/2
%    1/2  1     3    6   1   1/2  1/4
%    1/6  1/3   1    3   1/3 1/6  1/9
%    1/9  1/6  1/3  1   1/6 1/9   1/9
%    1/2  1    3    6   1   1/2   1/4
%    1    2    6    9   2   1     1/2
%    2    4    9    9   4   2     1];    
% % A=[1    1/5    1/5    5       1/3
% %     5   1      2      1/4     1/2
% %     5   1/2    1      1/3     1/5
% %     1/5 4      3      1       1/3
% %     3   2      5      3       1];
    

[W, Lmax, CI, CR] = AHP(A);
CR
W
