# Supplementary material for: Safety evaluation of rail transit vehicle system based on improved AHP-GA
Source: PLoS One. 2022 Aug 24;17(8):e0273418. doi: 10.1371/journal.pone.0273418 (PMC9401107; doi:10.1371/journal.pone.0273418)
Supplement: S1 File — (ZIP) [file pone.0273418.s001.zip › Data Available/ccfxf/runccfxf.m]

  
clear

    bounds=[0 1;0 1;0 1;0 1;0 1;0 1];
    [p,endPop,bestSols,trace]=ga(bounds,'ccfxf');
    p
    [m,n]=size(p);
    pp=p(1:n-1);
    ppp=pp./sum(pp)
