# Supplementary material for: Safety evaluation of rail transit vehicle system based on improved AHP-GA
Source: PLoS One. 2022 Aug 24;17(8):e0273418. doi: 10.1371/journal.pone.0273418 (PMC9401107; doi:10.1371/journal.pone.0273418)
Supplement: S1 File — (ZIP) [file pone.0273418.s001.zip › Data Available/ccfxf/runccfxf2.m]

%   
%     b=[1 1/3 1/7 1/5 1/10 1/10;
%         3 1 1/5 1/3 1/8 1/8;
%         7 5 1 3 1/4 1/4;
%         5 3 1/3 1 1/6 1/6;
%         10 8 4 6 1 1;
%         10 8 4 6 1 1];
  b=[1 1/3 4 7 9 7 4;
      3 1 3 8 9 7 8;
      1/4 1/3 1 9 9 6 4;
      1/7 1/8 1/9 1 3 1/3 1/5;
      1/9 1/9 1/9 1/3 1 1/5 1/7;
      1/7 1/7 1/6 3 5 1 1/3;
      1/4 1/8 1/4 5 7 3 1];
    

%    %b=[1 1/3 1/7 1/5 1/10 1/10;3 1 1/5 1/3 1/8 1/8;7 5 1 3 1/4 1/4;5 3 1/3 1 1/6 1/6;10 8 4 6 1 1;10 8 4 6 1 1];
   bmax=1.5*b;
   bmin=0.5*b;
   bounds=[bmin(1,1) bmax(1,1);bmin(1,2) bmax(1,2);bmin(1,3) bmax(1,3);bmin(1,4) bmax(1,4);bmin(1,5) bmax(1,5);bmin(1,6) bmax(1,6);bmin(1,7) bmax(1,7);
           bmin(2,1) bmax(2,1);bmin(2,2) bmax(2,2);bmin(2,3) bmax(2,3);bmin(2,4) bmax(2,4);bmin(2,5) bmax(2,5);bmin(2,6) bmax(2,6);bmin(2,7) bmax(2,7);
           bmin(3,1) bmax(3,1);bmin(3,2) bmax(3,2);bmin(3,3) bmax(3,3);bmin(3,4) bmax(3,4);bmin(3,5) bmax(3,5);bmin(3,6) bmax(3,6);bmin(3,7) bmax(3,7);
           bmin(4,1) bmax(4,1);bmin(4,2) bmax(4,2);bmin(4,3) bmax(4,3);bmin(4,4) bmax(4,4);bmin(4,5) bmax(4,5);bmin(4,6) bmax(4,6);bmin(4,7) bmax(4,7);
           bmin(5,1) bmax(5,1);bmin(5,2) bmax(5,2);bmin(5,3) bmax(5,3);bmin(5,4) bmax(5,4);bmin(5,5) bmax(5,5);bmin(5,6) bmax(5,6);bmin(5,7) bmax(5,7);
           bmin(6,1) bmax(6,1);bmin(6,2) bmax(6,2);bmin(6,3) bmax(6,3);bmin(6,4) bmax(6,4);bmin(6,5) bmax(6,5);bmin(6,6) bmax(6,6);bmin(6,7) bmax(6,7);
           bmin(7,1) bmax(7,1);bmin(7,2) bmax(7,2);bmin(7,3) bmax(7,3);bmin(7,4) bmax(7,4);bmin(7,5) bmax(7,5);bmin(7,6) bmax(7,6);bmin(7,7) bmax(7,7)];
   bounds=[bounds; 0 1; 0 1; 0 1; 0 1; 0 1;0 1];
       
           
%     bounds=[0 1;0 1;0 1;0 1;0 1;0 1;0 1;0 1;0 1;0 1;0 1;0 1;0 1;0 1;0 1;0 1;0 1;0 1;0 1;0 1;0 1;0 1;0 1;0 1;0 1;0 1;0 1;0 1;0 1;0 1;0 1;0 1;0 1;0 1;0 1;0 1;0 1;0 1;0 1;0 1;0 1];
    [p,endPop,bestSols,trace]=ga(bounds,'ccfxf2');
    p
    sol=p;
    x(1,1)=sol(1); x(1,2)=sol(2); x(1,3)=sol(3); x(1,4)=sol(4); x(1,5)=sol(6); x(1,6)=sol(6); x(1,7)=sol(7);
    x(2,1)=sol(8); x(2,2)=sol(9); x(2,3)=sol(10);x(2,4)=sol(11);x(2,5)=sol(12);x(2,6)=sol(13);x(2,7)=sol(14);
    x(3,1)=sol(15);x(3,2)=sol(16);x(3,3)=sol(17);x(3,4)=sol(18);x(3,5)=sol(19);x(3,6)=sol(20);x(3,7)=sol(21);
    x(4,1)=sol(22);x(4,2)=sol(23);x(4,3)=sol(24);x(4,4)=sol(25);x(4,5)=sol(26);x(4,6)=sol(27);x(4,7)=sol(28);
    x(5,1)=sol(29);x(5,2)=sol(30);x(5,3)=sol(31);x(5,4)=sol(32);x(5,5)=sol(33);x(5,6)=sol(34);x(5,7)=sol(35);
    x(6,1)=sol(36);x(6,2)=sol(37);x(6,3)=sol(38);x(6,4)=sol(39);x(6,5)=sol(40);x(6,6)=sol(41);x(6,7)=sol(42);
    x(7,1)=sol(43);x(7,2)=sol(44);x(7,3)=sol(45);x(7,4)=sol(46);x(7,5)=sol(47);x(7,6)=sol(48);x(7,7)=sol(49);
x
    
