# Supplementary material for: Safety evaluation of rail transit vehicle system based on improved AHP-GA
Source: PLoS One. 2022 Aug 24;17(8):e0273418. doi: 10.1371/journal.pone.0273418 (PMC9401107; doi:10.1371/journal.pone.0273418)
Supplement: S1 File — (ZIP) [file pone.0273418.s001.zip › Data Available/ccfxf/runccfxf6jie.m]

   

   b =[

    1.0000    0.3333    0.1429    0.2000    0.1000    0.1000
    3.0000    1.0000    0.2000    0.3333    0.1250    0.1250
    7.0000    5.0000    1.0000    3.0000    0.2500    0.2500
    5.0000    3.0000    0.3333    1.0000    0.1667    0.1667
   10.0000    8.0000    4.0000    6.0000    1.0000    1.0000
   10.0000    8.0000    4.0000    6.0000    1.0000    1.0000];
   bmax=1.5*b;
   bmin=0.5*b;
   bounds=[bmin(1,1) bmax(1,1);bmin(1,2) bmax(1,2);bmin(1,3) bmax(1,3);bmin(1,4) bmax(1,4);bmin(1,5) bmax(1,5);bmin(1,6) bmax(1,6);
           bmin(2,1) bmax(2,1);bmin(2,2) bmax(2,2);bmin(2,3) bmax(2,3);bmin(2,4) bmax(2,4);bmin(2,5) bmax(2,5);bmin(2,6) bmax(2,6);
           bmin(3,1) bmax(3,1);bmin(3,2) bmax(3,2);bmin(3,3) bmax(3,3);bmin(3,4) bmax(3,4);bmin(3,5) bmax(3,5);bmin(3,6) bmax(3,6);
           bmin(4,1) bmax(4,1);bmin(4,2) bmax(4,2);bmin(4,3) bmax(4,3);bmin(4,4) bmax(4,4);bmin(4,5) bmax(4,5);bmin(4,6) bmax(4,6);
           bmin(5,1) bmax(5,1);bmin(5,2) bmax(5,2);bmin(5,3) bmax(5,3);bmin(5,4) bmax(5,4);bmin(5,5) bmax(5,5);bmin(5,6) bmax(5,6);
           bmin(6,1) bmax(6,1);bmin(6,2) bmax(6,2);bmin(6,3) bmax(6,3);bmin(6,4) bmax(6,4);bmin(6,5) bmax(6,5);bmin(6,6) bmax(6,6)];

   bounds=[bounds; 0 1; 0 1; 0 1; 0 1; 0 1];
       
           
%     bounds=[0 1;0 1;0 1;0 1;0 1;0 1;0 1;0 1;0 1;0 1;0 1;0 1;0 1;0 1;0 1;0 1;0 1;0 1;0 1;0 1;0 1;0 1;0 1;0 1;0 1;0 1;0 1;0 1;0 1;0 1;0 1;0 1;0 1;0 1;0 1;0 1;0 1;0 1;0 1;0 1;0 1];
    [p,endPop,bestSols,trace]=ga(bounds,'ccfxf6jie');
    p
    ssol=p;
    xx(1,1)=ssol(1); xx(1,2)=ssol(2); xx(1,3)=ssol(3); xx(1,4)=ssol(4); xx(1,5)=ssol(5); xx(1,6)=ssol(6); 
    xx(2,1)=ssol(7); xx(2,2)=ssol(8); xx(2,3)=ssol(9);xx(2,4)=ssol(10);xx(2,5)=ssol(11);xx(2,6)=ssol(12);
    xx(3,1)=ssol(13);xx(3,2)=ssol(14);xx(3,3)=ssol(15);xx(3,4)=ssol(16);xx(3,5)=ssol(17);xx(3,6)=ssol(18);
    xx(4,1)=ssol(19);xx(4,2)=ssol(20);xx(4,3)=ssol(21);xx(4,4)=ssol(22);xx(4,5)=ssol(23);xx(4,6)=ssol(24);
    xx(5,1)=ssol(25);xx(5,2)=ssol(26);xx(5,3)=ssol(27);xx(5,4)=ssol(28);xx(5,5)=ssol(29);xx(5,6)=ssol(30);
    xx(6,1)=ssol(31);xx(6,2)=ssol(32);xx(6,3)=ssol(33);xx(6,4)=ssol(34);xx(6,5)=ssol(35);xx(6,6)=ssol(36);
    ww(1)=ssol(37);ww(2)=ssol(38);ww(3)=ssol(39);ww(4)=ssol(40);ww(5)=ssol(41);ww(6)=1-ww(1)-ww(2)-ww(3)-ww(4)-ww(5);
xx
ww
