# Supplementary material for: Safety evaluation of rail transit vehicle system based on improved AHP-GA
Source: PLoS One. 2022 Aug 24;17(8):e0273418. doi: 10.1371/journal.pone.0273418 (PMC9401107; doi:10.1371/journal.pone.0273418)
Supplement: S1 File — (ZIP) [file pone.0273418.s001.zip › Data Available/ccfxf/runhuatu.m]

function runhuatu
    
     
     
fid=fopen('d:\ppnew.txt','r');
[a count] = fscanf(fid,'%f'); 
fclose(fid);  
sol=a;
n=sol(1);  
k=sol(2);
deltat=6;
tbik=deltat/k;
% s(1)=ais(1,n,k);
s(1)=gamcdf(tbik,n,1);
uu(1)=s(1);

for t=2:350
    s(t)=gamcdf(tbik*t,n,1);
    uu(t)=s(t)-s(t-1);
    if s(t)>=0.9999
        T=t;
        break
    end
end
deltaR=10;
F=1884;
% F=5253;
for t=1:T
    q(t)=(1-(sum(uu)-1)/sum(uu))*uu(t)*F*deltaR/3.6/deltat;
end
q;
% q=[67.5 77.8 59.4 41.0 27.8 18.4 11.7 7.5 4.5 2.9 1.6 1.0 0.3 0.3 0.3 0.3]
% h=[11.9 23.8 50.9 31.2 10.4 5.9 4.5];
h=[30.0 10.8];
% h=[12.4 5.9];
% h=[16 15 9 47 114 75 8];
h=h./10;
% Qr=[69 269 624 909 781 536 392 291 200 143 102 71 47 26 11 5 2 1];
% Qr=[21 97 315 181 108 71 47 32 25 19 14 11 8 6 4 3 2 1 ];
% Qr=[209  276  721  1205  3703  12877  18003  13763  9353  4770  2653  2250  2100  1954  1729  1468  1302  1166   1008  872  805 764  756  765   753   733  732  750  619];
% Qr=Qr./2;
% Qr=[204 648 936 846 510 234 110 51 19 ];
Qr=[407 888 985 707 314 155 64 38 0];

% Qr=[0 29 1778 1037 598 379 249 171 106 59 32 14];
qq=[q zeros(1,50)];
sizeh=size(h,2);
qq=delaysig(qq,0,sizeh);
qqqq=[];
for i=1:sizeh
    qqq=qq(i,:).*h(i);
    qqqq=[qqqq;qqq];
end
qq=[];
for i=1:sizeh
    qq=[qq; qqqq(i,:)];
end
qq;
Q=sum(qq);
Q=Q(1:size(Qr,2));

Q-Qr;
jdwc=sum(abs(Q-Qr));
for t=1:size(Qr,2)
    w(t)=Qr(t)/sum(Qr);
%       w(t)=1;
end
val=sum(w.*(abs(Qr-Q)));
xdwc=val;
val=-val;

     fid=fopen('d:\fygcnew.txt','w');
     fprintf(fid,'%5.1f\r\n',Q);
     fclose(fid);
     
     fid=fopen('d:\wcfxnew.txt','w');
     fprintf(fid,'%7.1f\r\n',jdwc);
     fprintf(fid,'%7.4f\r\n',xdwc);
     fclose(fid);
     
     
     
     
     
     a=importdata('D:\fygc.txt');
     b=importdata('D:\dxgc.txt');
     c=importdata('D:\fygcnew.txt');
     plot(a,'+b-');
     hold on;
     plot(b,'*r-');
     hold on
     plot(c,'og-')
     axis([1 9 0 1150])
     xlabel('Period of Time/6 hour')
     ylabel('Flow/(m^3/s)')
     gtext('Red "*" for Actual Process')
     gtext('Blue "+" for Simulation Process of Genetic Algorithm')
     gtext('Green "o" for Simulation of Other Methods')
     print(gcf,'-dbitmap','D:\gct.bmp')
