# Supplementary material for: Safety evaluation of rail transit vehicle system based on improved AHP-GA
Source: PLoS One. 2022 Aug 24;17(8):e0273418. doi: 10.1371/journal.pone.0273418 (PMC9401107; doi:10.1371/journal.pone.0273418)
Supplement: S1 File — (ZIP) [file pone.0273418.s001.zip › Data Available/ccfxf/runmnjy.m]

bounds=ones(12,1)*[0 2000];
[x endPop bpop trace] = ga(bounds,'mnjy');
x 


% x =
 
%    58.0417  110.1557   55.7960   28.9269   20.2549   14.8449   12.2102   8.9158  5.9444    4.1754    2.8710    1.0179   -1.9613 
