# Supplementary material for: Safety evaluation of rail transit vehicle system based on improved AHP-GA
Source: PLoS One. 2022 Aug 24;17(8):e0273418. doi: 10.1371/journal.pone.0273418 (PMC9401107; doi:10.1371/journal.pone.0273418)
Supplement: S1 File — (ZIP) [file pone.0273418.s001.zip › Data Available/ccfxf/runssdwx.m]

    %clear
    %clc
    NNTWARN OFF
    bounds=[1.00 10.00; 1.00 20.00];
%     initPop=initializega(10,[0 9],'gademo1eval1');
% [x endPop] = ga([0 9],'gademo1eval1',[],initPop,[1e-6 1 1],'maxGenTerm',1,...
%   'normGeomSelect',[0.08],['arithXover'],[2 0],'nonUnifMutation',[2 1 3]);

    
    [p,endPop,bestSols,trace]=ga(bounds,'ssdwx');
    p

% F=349
% ²»¿¼ÂÇÈ¨ÖØ p=[1.4497 1.8596 0.0177]]
% ¿¼ÂÇÈ¨ÖØp=[1.5006    1.4561  -22.6266]

% p =
% 
%     7.5971    1.8052  -98.2694
% p =
% 
%     7.5988    1.8048  -98.2310
