# Supplementary material for: Safety evaluation of rail transit vehicle system based on improved AHP-GA
Source: PLoS One. 2022 Aug 24;17(8):e0273418. doi: 10.1371/journal.pone.0273418 (PMC9401107; doi:10.1371/journal.pone.0273418)
Supplement: S1 File — (ZIP) [file pone.0273418.s001.zip › Data Available/ccfxf/runtest.m]

    clear 
    clc
    bounds=[78 102;33 45;27 45;27 45;27 45];
    initPop=initializega(10,bounds,'test');
    [p,endPop,bestSols,trace]=ga(bounds,'test',[],[],[1e-6 1 0],'maxGenTerm',3,'normGeomSelect',[0.08],['arithXover'],[2 0],'nonUnifMutation',[2 3 3]);
    p
%     bestSols
 
