# Supplementary material for: Safety evaluation of rail transit vehicle system based on improved AHP-GA
Source: PLoS One. 2022 Aug 24;17(8):e0273418. doi: 10.1371/journal.pone.0273418 (PMC9401107; doi:10.1371/journal.pone.0273418)
Supplement: S1 File — (ZIP) [file pone.0273418.s001.zip › Data Available/ccfxf/runtouying.m]

    clear 
    clc
    bounds=ones(4,1)*[0 1];
    initPop=initializega(200,bounds,'touying');
    [p,endPop,bestSols,trace]=ga(bounds,'touying');
    p
%     bestSols
    

% ÎÞÔ¼Êø
% p =
% 
%    0.55540115815678   0.36360046194554   0.24232716125028   0.70848548818100   9.43804823544825
% 
%µÚ3Ö¸±ê×îÖØÒª 
% p =
% 
%    0.58039854415382   0.15427572243745   0.58039854415382   0.54997641891108   8.80100908788115


% p =
% 
%    0.49659321053760   0.44450215767971   0.25286571239196   0.70133599451690   0.35045821310845

% p =
% 
%    0.40844471232354   0.40441546083659   0.63190284498228   0.52945239957451   0.32016913909698
% p =
% 
%    0.42403775600969   0.46661381344867   0.25993574545111   0.73204981976831   0.34945032062641
% p =
% 
%    0.49663210318454   0.44453916453595   0.25255825886434   0.70139569646675   0.35045821002909
