# Supplementary material for: Safety evaluation of rail transit vehicle system based on improved AHP-GA
Source: PLoS One. 2022 Aug 24;17(8):e0273418. doi: 10.1371/journal.pone.0273418 (PMC9401107; doi:10.1371/journal.pone.0273418)
Supplement: S1 File — (ZIP) [file pone.0273418.s001.zip › Data Available/ccfxf/runtouying3.m]

% for kk=1:200
    clear
    bounds=ones(4,1)*[0 1];
    [p,endPop,bestSols,trace]=ga([13 100;0 100],'touying3');
    p
% 
%     if (abs(p(1)^2+p(2)^2+p(3)^2+p(4)^2-1)<=0.008) & (p(5)>0.50)
%         apf=p(1)^2+p(2)^2+p(3)^2+p(4)^2
%         p
%     end
% end
