# Supplementary material for: Safety evaluation of rail transit vehicle system based on improved AHP-GA
Source: PLoS One. 2022 Aug 24;17(8):e0273418. doi: 10.1371/journal.pone.0273418 (PMC9401107; doi:10.1371/journal.pone.0273418)
Supplement: S1 File — (ZIP) [file pone.0273418.s001.zip › Data Available/ccfxf/ssdwxconfun.m]

function [c,ceq]=ssdwxconfun(a)
% % % c=[];
% % % n=a(1);
% % % k=a(2);
% % % deltat=3;
% % % tao=(2*pi).^0.5*n.^(n-0.5)*exp(-n)*(1+1/12/n+1/288/n/n-139/51840/n/n/n-571/2488320/n/n/n/n);
% % % s(1)=(75*u(deltat*1/5,k,n)+50*u(deltat*2/5,k,n)+50*u(deltat*3/5,n,k)+85*u(deltat*4/5,n,k)+19*u(deltat*5/5,n,k))*deltat/288;
% % % 
% % % 
% % % for t=2:2000
% % %     s(t)=s(t-1)+(19*u(deltat*(t-1),n,k)+75*u(deltat*(t-1+1/5),n,k)+50*u(deltat*(t-1+2/5),n,k)+50*u(deltat*(t-1+deltat/5),n,k)+75*u(deltat*(t-1+4/5),n,k)+19*u(deltat*(t-1+5/5),n,k))*deltat/288;
% % %     if (s(t)-s(t-1)<0.00001 & t>=4) | s(t)>0.999
% % %         T=t;
% % %         break
% % %     end
% % % end
% % % T ;
% % % uu(1)=s(1);
% % % for t=2:T
% % %     uu(t)=s(t)-s(t-1);
% % % end
% % %  
% % % deltaR=10;
% % % F=349;
% % % 
% % % for t=1:T
% % %     q(t)=(1-(sum(uu)-1)/sum(uu))*uu(t)*F*deltaR/3.6/deltat;
% % % end
% % % 
% % % h=[11.9 23.8 50.9 31.2 10.4 5.9 4.5];
% % % h=h./10;
% % % Qr=[69 269 624 909 781 536 392 291 200 143 102 71 47 26 11 5 2 1];
% % % 
% % % qq=[q zeros(1,20)];
% % % sizeh=size(h,2);
% % % qq=delaysig(qq,0,sizeh);
% % % qqqq=[];
% % % for i=1:sizeh
% % %     qqq=qq(i,:).*h(i);
% % %     qqqq=[qqqq;qqq];
% % % end
% % % qq=[];
% % % for i=1:sizeh
% % %     qq=[qq; qqqq(i,:)];
% % % end
% % % Q=sum(qq);
% % % Q=Q(1:size(Qr,2));
% % % 
% % % ceq=[Q(4)-Qr(4)];

global Q
global Qr
% c=[];
c=[Qr(3)-Q(3)-0.2*Qr(3);Q(3)-Qr(3)-0.2*Qr(3)];
% ceq=[Q(4)-Qr(4)];
ceq=[];

 
