# Supplementary material for: Safety evaluation of rail transit vehicle system based on improved AHP-GA
Source: PLoS One. 2022 Aug 24;17(8):e0273418. doi: 10.1371/journal.pone.0273418 (PMC9401107; doi:10.1371/journal.pone.0273418)
Supplement: S1 File — (ZIP) [file pone.0273418.s001.zip › Data Available/ccfxf/ssdwxfun.m]

function val=ssdwxfun(a)

n=a(1); 
k=a(2);
deltat=6;
tao=(2*pi).^0.5*n.^(n-0.5)*exp(-n)*(1+1/12/n+1/288/n/n-139/51840/n/n/n-571/2488320/n/n/n/n);
s(1)=(75*u(deltat*1/5,n,k)+50*u(deltat*2/5,n,k)+50*u(deltat*3/5,n,k)+85*u(deltat*4/5,n,k)+19*u(deltat*5/5,n,k))*deltat/288;


for t=2:2000
    s(t)=s(t-1)+(19*u(deltat*(t-1),n,k)+75*u(deltat*(t-1+1/5),n,k)+50*u(deltat*(t-1+2/5),n,k)+50*u(deltat*(t-1+deltat/5),n,k)+75*u(deltat*(t-1+4/5),n,k)+19*u(deltat*(t-1+5/5),n,k))*deltat/288;
    if (s(t)-s(t-1)<0.00001 & t>=4) | s(t)>0.999
        T=t;
        break
    end
end
T ;
uu(1)=s(1);
for t=2:T
    uu(t)=s(t)-s(t-1);
end
% %  
% % deltaR=10;
% % F=349;
% % 
% % for t=1:T
% %     q(t)=(1-(sum(uu)-1)/sum(uu))*uu(t)*F*deltaR/3.6/deltat;
% % end
% % 
% % h=[11.9 23.8 50.9 31.2 10.4 5.9 4.5];
% % h=h./10;
% % Qr=[69 269 624 909 781 536 392 291 200 143 102 71 47 26 11 5 2 1];
% % 
% % qq=[q zeros(1,20)];
% % sizeh=size(h,2);
% % qq=delaysig(qq,0,sizeh);
% % qqqq=[];
% % for i=1:sizeh
% %     qqq=qq(i,:).*h(i);
% %     qqqq=[qqqq;qqq];
% % end
% % qq=[];
% % for i=1:sizeh
% %     qq=[qq; qqqq(i,:)];
% % end
% % Q=sum(qq);
% % Q=Q(1:size(Qr,2));
% % for t=1:size(Qr,2)
% %     w(t)=Qr(t)/sum(Qr);
% % end
% % val=sum((abs(Qr-Q))*w');
% % val=val/10000;

global Q
global Qr

n=a(1);
k=a(2);
deltat=6;
tbik=deltat/k;
% s(1)=ais(1,n,k);
s(1)=gamcdf(tbik,n,1);
uu(1)=s(1);

for t=2:350
    s(t)=gamcdf(tbik*t,n,1);
    uu(t)=s(t)-s(t-1);
    if s(t)>=0.9999
        T=t;
        break
    end
end

deltaR=10;
% F=349;
F=441;
for t=1:T
    q(t)=(1-(sum(uu)-1)/sum(uu))*uu(t)*F*deltaR/3.6/deltat;
end

% q=[67.5 77.8 59.4 41.0 27.8 18.4 11.7 7.5 4.5 2.9 1.6 1.0 0.3 0.3 0.3 0.3]
% h=[11.9 23.8 50.9 31.2 10.4 5.9 4.5];
h=[37 10.3];
% h=[16 15 9 47 114 75 8];
h=h./10;
% Qr=[69 269 624 909 781 536 392 291 200 143 102 71 47 26 11 5 2 1];
Qr=[21 97 315 181 108 71 47 32 25 19 14 11 8 6 4 3 2 1 ];
% Qr=[209  276  721  1205  3703  12877  18003  13763  9353  4770  2653  2250  2100  1954  1729  1468  1302  1166   1008  872  805 764  756  765   753   733  732  750  619];
% Qr=Qr./2;
qq=[q zeros(1,50)];
sizeh=size(h,2);
qq=delaysig(qq,0,sizeh);
qqqq=[];
for i=1:sizeh
    qqq=qq(i,:).*h(i);
    qqqq=[qqqq;qqq];
end
qq=[];
for i=1:sizeh
    qq=[qq; qqqq(i,:)];
end

Q=sum(qq);
Q=Q(1:size(Qr,2));
Q;
sum(Q);
Qr;
sum(Qr);

Q-Qr;
sum(abs(Q-Qr));
val=sum((abs(Qr-Q)));
