# Supplementary material for: Safety evaluation of rail transit vehicle system based on improved AHP-GA
Source: PLoS One. 2022 Aug 24;17(8):e0273418. doi: 10.1371/journal.pone.0273418 (PMC9401107; doi:10.1371/journal.pone.0273418)
Supplement: S1 File — (ZIP) [file pone.0273418.s001.zip › Data Available/ccfxf/t.m]

function t
     fid=fopen('d:\t.txt','r+');
     [a count] = fscanf(fid,'%d');
     
     m=fft(a,count);
     frewind(fid);
     fprintf(fid,'%f %f\r\n',m)
     fclose(fid);
     
