# Supplementary material for: Safety evaluation of rail transit vehicle system based on improved AHP-GA
Source: PLoS One. 2022 Aug 24;17(8):e0273418. doi: 10.1371/journal.pone.0273418 (PMC9401107; doi:10.1371/journal.pone.0273418)
Supplement: S1 File — (ZIP) [file pone.0273418.s001.zip › Data Available/ccfxf/test.m]

function [sol, val] = test(sol,options)

m=size(sol,2)-1;
a=sol(1:m);
x0=a;
% lb=[-1,-1,-1,-1];
lb=[78 33 27 27 27];
ub=[102 45 45 45 45];
options=optimset('largescale','off');
% options=optimset('MaxFunEvals','integer');
% AA=[1 0 -1 0;0 0 -1 1;0 1 -1 0];
% bb=[0,0,0];
[xx,val,exitflag,output]=fmincon('testobj',x0,[],[],[],[],lb,ub,'testconfun',options);
val=-val*1000000;
sol=[xx,val]; 
