# Supplementary material for: Safety evaluation of rail transit vehicle system based on improved AHP-GA
Source: PLoS One. 2022 Aug 24;17(8):e0273418. doi: 10.1371/journal.pone.0273418 (PMC9401107; doi:10.1371/journal.pone.0273418)
Supplement: S1 File — (ZIP) [file pone.0273418.s001.zip › Data Available/ccfxf/test6.m]

function [c,ceq]=test6(x)

ceq=[];
c=[(x + 10*sin(5*x)+7*cos(4*x))-(2*sin(x)-4*cos(x)+5)];
