# Supplementary material for: Safety evaluation of rail transit vehicle system based on improved AHP-GA
Source: PLoS One. 2022 Aug 24;17(8):e0273418. doi: 10.1371/journal.pone.0273418 (PMC9401107; doi:10.1371/journal.pone.0273418)
Supplement: S1 File — (ZIP) [file pone.0273418.s001.zip › Data Available/ccfxf/testhj.m]

% function [sol, val] = gademolevalhj(sol,options)

a=[324 314 0.21 1 1 10 1 10];
t1=a(1);
t2=a(2);
i1=a(3);
p1=a(4);
p2=a(5);
p3=a(6);
d=a(7);
c5=a(8);


x0=a(1:8);

lb=[];
ub=[];
% options=optimset('midiumscale','on');
% options=optimset('MaxFunEvals','integer');
AA=[];
bb=[];
[xx,val,exitflag,output]=fmincon('objfunnmhj',x0,[],[],[],[],[],[],'touyingconfunhj','');
val=-val;
sol=[xx,val]; 
