# Supplementary material for: Safety evaluation of rail transit vehicle system based on improved AHP-GA
Source: PLoS One. 2022 Aug 24;17(8):e0273418. doi: 10.1371/journal.pone.0273418 (PMC9401107; doi:10.1371/journal.pone.0273418)
Supplement: S1 File — (ZIP) [file pone.0273418.s001.zip › Data Available/ccfxf/testobj.m]

function val=testobj(a) 

x1=a(1);;
x2=a(2);
x3=a(3);
x4=a(4);
x5=a(5);

val=5.4*x3*x3+0.8*x1*x5+37.3*x1-40000;
val=-val/1000000;
