# Supplementary material for: Safety evaluation of rail transit vehicle system based on improved AHP-GA
Source: PLoS One. 2022 Aug 24;17(8):e0273418. doi: 10.1371/journal.pone.0273418 (PMC9401107; doi:10.1371/journal.pone.0273418)
Supplement: S1 File — (ZIP) [file pone.0273418.s001.zip › Data Available/ccfxf/testrun.m]

bounds=[13 100;0 100];
[x endPop] = ga(bounds,'test');
x=x/100
x=x*100;
aa=(x(1)-5)^2+(x(2)-5)^2
