# Supplementary material for: Safety evaluation of rail transit vehicle system based on improved AHP-GA
Source: PLoS One. 2022 Aug 24;17(8):e0273418. doi: 10.1371/journal.pone.0273418 (PMC9401107; doi:10.1371/journal.pone.0273418)
Supplement: S1 File — (ZIP) [file pone.0273418.s001.zip › Data Available/ccfxf/touying.m]

function [sol, val] = touying(sol,options)

m=size(sol,2)-1;
a=sol(1:m);
x0=a;
% lb=[-1,-1,-1,-1];
lb=[0 0 0 0];
ub=[1,1,1,1];
options=optimset('largescale','on');
% options=optimset('MaxFunEvals','integer');
AA=[1 0 -1 0;0 0 -1 1;0 1 -1 0];
bb=[0,0,0];
[xx,val,exitflag,output]=fmincon('objfunnm',x0,[],[],[],[],lb,ub,'touyingconfun',options);
val=-val;
sol=[xx,val]; 

% a=sol
% m=size(sol,2)-1; 
% a=sol(1:m);
% a=a';
% load Xfile
% % X=[1 100 1000 10000;2 200 2000 20000; 3 300 3000 30000;4 400 4000 40000];
% n=size(X,1);
% %  xÎª¹æ¸ñ»¯¾ØÕó
% for j=1:m
%     rowmax=max(X(:,j));
%     rowmin=min(X(:,j));
%     for i=1:n
%         x(i,j)=(X(i,j)-rowmin)/(rowmax-rowmin);
%     end
% end    
% 
% %¼ÆËã¸÷¸öÑù±¾µÄÒ»Î¬Í¶Ó°Öµ 
% z=x*a;
% za=0;  
% for i=1:n 
%     za=za+z(i,1);
% end
% za=za/n; 
% 
% %¼ÆËãÍ¶Ó°Öµ±ê×¼²î
% s=0;
% for i=1:n
%     s=s+(z(i,1)-za)^2;
% end  
% s=(s/(n-1))^0.5;
% 
% %¼ÆËãÍ¶Ó°ÖµµÄ¾Ö²¿ÃÜ¶È
% d=0; 
% R=0.1*s;
% 
% for i=1:n
%     for j=1:n
%         if (R-abs(z(i,1)-z(j,1)))>0
%             d=d+(R-abs(z(i,1)-z(j,1)));
%         else
%             d=d+0;
%         end
%     end
% end
% 
% %Í¶Ó°Ö¸±êº¯Êý  »¯Ô¼ÊøÎªÎÞÔ¼Êø
% apf=0;
% for i=1:m
%     apf=apf+a(i,1)^2;
% end
% 
% if abs(apf-1)<=0.008
%     val=s*d;  
% else 
%     val=s*d-100;
% end 
% 
% 
% % ¼ÆËã¸÷Í¶Ó°ÖµµÄÆ½·½ºÍ p(1)^2+p(2)^2+p(3)^2+p(4)^2+p(5)^2

% a=sol;
% m=size(a,2)-1;
% a=sol(1:m);
% a=a';
% load Xfile
% % X=[1 100 1000 10000;2 200 2000 20000; 3 300 3000 30000;4 400 4000 40000];
% n=size(X,1);
% %  xÎª¹æ¸ñ»¯¾ØÕó
% for j=1:m
%     rowmax=max(X(:,j));
%     rowmin=min(X(:,j));
%     for i=1:n
%         x(i,j)=(X(i,j))/(rowmax);
%     end
% end    
% 
% %¼ÆËã¸÷¸öÑù±¾µÄÒ»Î¬Í¶Ó°Öµ 
% z=x*a; 
% za=sum(z);
% za=za/n;   
% 
% %¼ÆËãÍ¶Ó°Öµ±ê×¼²î
% s=0;
% for i=1:n
%     s=s+(z(i,1)-za)^2;
% end  
% s=(s/(n-1))^0.5;  
% r1=0;
% r2=0;
% r3=0;
% for i=1:n
%     r1=r1+(z(i,1)-za)*(y(i,1)-sum(y)/n);
%     r2=r2+(z(i,1)-za).^2;
%     r3=r3+(y(i,1)-sum(y)/n).^2;
% end
% r=r1/((r2*r3).^0.5);
% r=abs(r);
% 
% val=s*r;   
% if abs(sol(1)*sol(1)+sol(2)*sol(2)+sol(3)*sol(3)+sol(4)*sol(4)-1)<=0.001
%     val=val;
% else
%     val=val-500*abs(sol(1)*sol(1)+sol(2)*sol(2)+sol(3)*sol(3)+sol(4)*sol(4)-1);
% end 
