# Supplementary material for: Safety evaluation of rail transit vehicle system based on improved AHP-GA
Source: PLoS One. 2022 Aug 24;17(8):e0273418. doi: 10.1371/journal.pone.0273418 (PMC9401107; doi:10.1371/journal.pone.0273418)
Supplement: S1 File — (ZIP) [file pone.0273418.s001.zip › Data Available/ccfxf/touying2.m]

function [sol, val] = touying2(sol,options)

m=size(sol,2)-1;%Òò×ÓÊý

a=zeros(1,m);
a=sol(1:m);
x0=a;
lb=[0];
ub=[9];
options=optimset('largescale','off');

[xx,val,exitflag,output]=fmincon('objfun2',x0,[],[],[],[],lb,ub,[],options);
val=-val;
sol=[xx,sol(m+1)];
%ÀûÓÃÓÅ»¯º¯Êýfmincon()


% ¼ÆËã¸÷Í¶Ó°ÖµµÄÆ½·½ºÍ p(1)^2+p(2)^2+p(3)^2+p(4)^2+p(5)^2
