# Supplementary material for: Safety evaluation of rail transit vehicle system based on improved AHP-GA
Source: PLoS One. 2022 Aug 24;17(8):e0273418. doi: 10.1371/journal.pone.0273418 (PMC9401107; doi:10.1371/journal.pone.0273418)
Supplement: S1 File — (ZIP) [file pone.0273418.s001.zip › Data Available/ccfxf/touying_copy.m]

function [sol, val] = touying(sol,options)

n=10; %Ñù±¾Êý
m=size(sol,2)-1;%Òò×ÓÊý

%a=zeros(1,5);
a=sol(1:m);
a=a';

X=[
    0.1543 6.000 20.69 3.480 ;
1.374 5.9700 6.235 1.608 ;
0.2601 4.35 2.843 0.177 ;
2.352 9.400 54.50 7.910;
1.6673 2.960 58.728 4.946; 
0.5458 2.620 5.105 1.826 ;
1.0792 4.540 21.713 7.880;
0.3410 5.6 1.556 0.395;
0.2140 20.000 1.890 1.430;
4.6026 24.272 13.592 6.327];
% X=[
%     10.22 87 92600 8891 7800;
%     9.20 8 67700 5447 1710;
%     9.19 7 70000 6623 3280;
%     9.20 10 64000 6340 2730;
%     9.99 27 72600 6641 3560;
%     9.70 17 63800 5576 1930;
%     9.06 13 67700 5295 1575;
%     9.66 23 75500 6162 2390;
%     9.89 34 75100 6206 2702;
%     10.14 81 82100 7773 5283];
% X=[114.6 1.1 0.71 85 346;%ÌØÕ÷Öµ¾ØÕó
%     132.4 0.97 0.54 73 410;
%     103.5 0.96 0.66 67 385;
%     179.3 0.88 0.59 89 446;
%     92.7 1.15 0.44 154 300;
%     115 0.74 0.65 252 453;
%     163.6 0.85 0.58 220 495;
%     139.5 0.70 0.59 217 478;
%     76.7 0.95 0.51 162 341;
%     42.1 1.08 0.47 110 326;
%     77.8 1.19 0.57 91 364;
%     100.6 0.82 0.59 83 456;
%     55.3 0.96 0.4 69 300;
%     152.1 1.04 0.49 77 433;
%     81.0 1.08 0.54 96 336;
%     29.8 0.83 0.49 120 289;
%     248.6 0.79 0.5 147 483;
%     64.9 0.59 0.50 167 402;
%     95.7 1.02 0.48 160 384;
%     89.9 0.96 0.39 105 314;
%     121.8 0.83 0.6 140 401;
%     78.5 0.89 0.44 94 280;
%     90.0 0.95 0.43 89 301];
% X=[114.6 1.1 0.71 85;%ÌØÕ÷Öµ¾ØÕó
%     132.4 0.97 0.54 73;
%     103.5 0.96 0.66 67;
%     179.3 0.88 0.59 89;
%     92.7 1.15 0.44 154;
%     115 0.74 0.65 252;
%     163.6 0.85 0.58 220;
%     139.5 0.70 0.59 217;
%     76.7 0.95 0.51 162;
%     42.1 1.08 0.47 110;
%     77.8 1.19 0.57 91;
%     100.6 0.82 0.59 83;
%     55.3 0.96 0.4 69;
%     152.1 1.04 0.49 77;
%     81.0 1.08 0.54 96;
%     29.8 0.83 0.49 120;
%     248.6 0.79 0.5 147;
%     64.9 0.59 0.50 167;
%     95.7 1.02 0.48 160;
%     89.9 0.96 0.39 105;
%     121.8 0.83 0.6 140;
%     78.5 0.89 0.44 94;
%     90.0 0.95 0.43 89];
%  xÎª¹æ¸ñ»¯¾ØÕó
for j=1:m
    rowmax=max(X(:,j));
    rowmin=min(X(:,j));
    for i=1:n
       x(i,j)=(X(i,j)-rowmin)/(rowmax-rowmin);
    end
end    

% x=[
%     0.2071 	0.9833 	0.1510 	0.2391 	0.2335 ;
% 0.3314 	0.9319 	0.8943 	0.7090 	0.6848 ;
% 0.2189 	0.9908 	0.2852 	0.1773 	0.1206 ;
% 1.0000 	1.0000 	0.9245 	0.5050 	0.4825 ;
% 0.1953 	0.8913 	0.2584 	0.2224 	0.3735 ;
% 0.1953 	0.9374 	0.2668 	0.6003 	1.0000 ;
% 0.2071 	1.0000 	0.5151 	0.0753 	0.0311 ;
% 0.1716 	0.9775 	0.1544 	0.3763 	0.1284 ;
% 0.2604 	1.0000 	0.2466 	0.2575 	0.1518 ;
% 0.2781 	0.8134 	0.2232 	0.2057 	0.2879 ;
% 0.4142 	0.7574 	0.3960 	0.2843 	0.1595 ;
% 0.2544 	0.4369 	0.3171 	0.4548 	0.3580 ;
% 0.4024 	0.7105 	0.2466 	0.3863 	0.2957 ;
% 0.2189 	0.9313 	0.5403 	0.2843 	0.1206 ;
% 0.2604 	0.9006 	0.5034 	0.6555 	0.2840 ;
% 0.2426 	0.8215 	0.3507 	0.3880 	0.3619 ;
% 0.1657 	0.9238 	0.4178 	0.2926 	0.2218 ;
% 0.2485 	0.9948 	0.5336 	0.4181 	0.6576 ;
% 0.2899 	0.7997 	0.2869 	0.3896 	0.4475 ;
% 0.1834 	0.8944 	0.2416 	0.2107 	0.3852 ;
% 0.2959 	0.8447 	0.2886 	0.4816 	0.2918 ;
% 0.6331 	0.9883 	0.2248 	0.2993 	0.1089 ;
% 0.4675 	0.9954 	0.8876 	0.5117 	0.3191 ;
% 0.2840 	0.8645 	0.2903 	0.4114 	0.3307 ;
% 0.2071 	0.8450 	0.5336 	0.4649 	0.2257 ;
% 0.6095 	0.9215 	0.3826 	0.1940 	0.0156 ;
% 0.3846 	0.9064 	0.6695 	0.7508 	0.5253 ;
% 0.2781 	1.0000 	0.4497 	0.5702 	0.4825 ;
% 0.2012 	1.0000 	0.6023 	0.6656 	0.5564 ;
% 0.3905 	0.8539 	1.0000 	0.7274 	0.4669 ;
% 0.3018 	0.8526 	0.4950 	0.6773 	0.7043 ;
% 0.2781 	1.0000 	0.4782 	0.3712 	0.0700 ;
% 0.3077 	0.6970 	0.2936 	0.5686 	0.3891 ;
% 0.3018 	0.7744 	0.9866 	0.9599 	0.7665 ;
% 0.5148 	0.9352 	0.2399 	0.5953 	0.4475 ;
% 0.3964 	0.8792 	0.6946 	1.0000 	0.7471 ;
% 0.3787 	0.6923 	0.5151 	0.4866 	0.1634 ;
% 0.1834 	0.9015 	0.4966 	0.3913 	0.4125 ;
% 0.2249 	0.9655 	0.3406 	0.5050 	0.3891 ;
% 0.4379 	1.0000 	0.1963 	0.3679 	0.3541 ];
%¼ÆËã¸÷¸öÑù±¾µÄÒ»Î¬Í¶Ó°Öµ
z=x*a;
za=0;
for i=1:n
    za=za+z(i,1);
end
za=za/n;

%¼ÆËãÍ¶Ó°Öµ±ê×¼²î
s=0;
for i=1:n
    s=s+(z(i,1)-za)^2;
end
s=(s/(n-1))^0.5;

%¼ÆËãÍ¶Ó°ÖµµÄ¾Ö²¿ÃÜ¶È
d=0;
R=0.1*s;

for i=1:n
    for j=1:n
        if (R-abs(z(i,1)-z(j,1)))>0
            d=d+(R-abs(z(i,1)-z(j,1)));
        else
            d=d+0;
        end
    end
end

%Í¶Ó°Ö¸±êº¯Êý  »¯Ô¼ÊøÎªÎÞÔ¼Êø
apf=0;
for i=1:m
    apf=apf+a(i,1)^2;
end

if abs(apf-1)==0
    val=s*d;
else
    val=s*d-100*abs(apf-1);
end 


% ¼ÆËã¸÷Í¶Ó°ÖµµÄÆ½·½ºÍ p(1)^2+p(2)^2+p(3)^2+p(4)^2+p(5)^2
