# Supplementary material for: Safety evaluation of rail transit vehicle system based on improved AHP-GA
Source: PLoS One. 2022 Aug 24;17(8):e0273418. doi: 10.1371/journal.pone.0273418 (PMC9401107; doi:10.1371/journal.pone.0273418)
Supplement: S1 File — (ZIP) [file pone.0273418.s001.zip › Data Available/ccfxf/touying_copy2.m]

function [sol, val] = touying(sol,options)

% n=10; %Ñù±¾Êý
% m=size(sol,2)-1;%Òò×ÓÊý
% 
% a=zeros(1,5);
% a=sol(1:m);
% a=a';
% x0=a';
% lb=[0,0,0,0];
% ub=[1,1,1,1];
% options=optimset('largescale','off');
% AA=[0 -1 0 1;-1 1 0 0 ;0 -1 1 0; 0 0 1 -1; 1 0 0 -1;-1 0 1 0];
% bb=[0,0,0,0,0,0];
% [xx,val,exitflag,output]=fmincon('objfunnm',x0,[],[],[],[],lb,ub,'touyingconfun',options);
% val=-val;
% sol=[xx,sol(m+1)];
% %ÀûÓÃÓÅ»¯º¯Êýfmincon()


m=size(sol,2)-1;
a=sol(1:m);
a=a';
n=10; %Ñù±¾Êý
X=[
    0.1543 6.000 20.69 3.480 ;
1.374 5.9700 6.235 1.608 ;
0.2601 4.35 2.843 0.177 ;
2.352 9.400 54.50 7.910;
1.6673 2.960 58.728 4.946; 
0.5458 2.620 5.105 1.826 ;
1.0792 4.540 21.713 7.880;
0.3410 5.6 1.556 0.395;
0.2140 20.000 1.890 1.430;
4.6026 24.272 13.592 6.327];
% X=[
% 0.028	0.093	12.9	24
% 0.102	0.051	8.3	12
% 0.004	0.043	12	22
% 0.64	0.053	3	8
% 0.432	0.185	31.2	41
% 0.12	0.203	33.8	39
% 0.43	0.194	50.8	22
% 0.099	1.379	9.4	6
% 0.084	0.039	35.7	23
% 0.673	0.208	15.1	7
% 2.319	0.245	9.1	12
% 0.933	0.619	17.3	64
% 0.217	6.732	46.8	276
% 0.704	1.164	16.1	40
% 0.017	1.233	25.8	39
% 0.144	5.544	42.5	260
% 0.12	0.203	33.8	39
% 0.144	0.152	10.7	5
% 0.503	1.255	7.1	57
% 0.08	1.632	8.3	54
% 0.12	1.442	6.8	135
% 0.078	1.268	7.3	140
% 0.045	0.247	6.4	80
% 0.121	0.224	6.7	29
% 0.245	0.451	19.3	68
% 0.044	0.087	20.7	48
% 0.323	1.271	32	77
% 1.566	2.255	36.7	96
% 2.312	0.439	39.8	74
% 1.403	0.33	48.1	77
% ];

%  xÎª¹æ¸ñ»¯¾ØÕó
for j=1:m
    rowmax=max(X(:,j));
    rowmin=min(X(:,j));
    for i=1:n
       x(i,j)=(X(i,j)-rowmin)/(rowmax-rowmin);
    end
end    
% x=[
% 0.2071 	0.9833 	0.1510 	0.2391 
% 0.3314 	0.9319 	0.8943 	0.7090 
% 0.2189 	0.9908 	0.2852 	0.1773 
% 1.0000 	1.0000 	0.9245 	0.5050 
% 0.1953 	0.8913 	0.2584 	0.2224 
% 0.1953 	0.9374 	0.2668 	0.6003 
% 0.2071 	1.0000 	0.5151 	0.0753 
% 0.1716 	0.9775 	0.1544 	0.3763 
% 0.2604 	1.0000 	0.2466 	0.2575 
% 0.2781 	0.8134 	0.2232 	0.2057 
% 0.4142 	0.7574 	0.3960 	0.2843 
% 0.2544 	0.4369 	0.3171 	0.4548 
% 0.4024 	0.7105 	0.2466 	0.3863 
% 0.2189 	0.9313 	0.5403 	0.2843 
% 0.2604 	0.9006 	0.5034 	0.6555 
% 0.2426 	0.8215 	0.3507 	0.3880 
% 0.1657 	0.9238 	0.4178 	0.2926 
% 0.2485 	0.9948 	0.5336 	0.4181 
% 0.2899 	0.7997 	0.2869 	0.3896 
% 0.1834 	0.8944 	0.2416 	0.2107 
% 0.2959 	0.8447 	0.2886 	0.4816 
% 0.6331 	0.9883 	0.2248 	0.2993 
% 0.4675 	0.9954 	0.8876 	0.5117 
% 0.2840 	0.8645 	0.2903 	0.4114 
% 0.2071 	0.8450 	0.5336 	0.4649 
% 0.6095 	0.9215 	0.3826 	0.1940 
% 0.3846 	0.9064 	0.6695 	0.7508 
% 0.2781 	1.0000 	0.4497 	0.5702 
% 0.2012 	1.0000 	0.6023 	0.6656 
% 0.3905 	0.8539 	1.0000 	0.7274 
% 0.3018 	0.8526 	0.4950 	0.6773 
% 0.2781 	1.0000 	0.4782 	0.3712 
% 0.3077 	0.6970 	0.2936 	0.5686 
% 0.3018 	0.7744 	0.9866 	0.9599 
% 0.5148 	0.9352 	0.2399 	0.5953 
% 0.3964 	0.8792 	0.6946 	1.0000 
% 0.3787 	0.6923 	0.5151 	0.4866 
% 0.1834 	0.9015 	0.4966 	0.3913 
% 0.2249 	0.9655 	0.3406 	0.5050 
% 0.4379 	1.0000 	0.1963 	0.3679 
% 0.1775 	1.0000 	0.3540 	0.3562 
% 0.1716 	0.8658 	0.2617 	0.2308 
% 0.2604 	0.7645 	0.2936 	0.3043 
% 0.2604 	1.0000 	0.8977 	0.7809 
% 0.2012 	0.6564 	0.3909 	0.3579 
% ];


%¼ÆËã¸÷¸öÑù±¾µÄÒ»Î¬Í¶Ó°Öµ 
z=x*a;
za=0;
for i=1:n
    za=za+z(i,1);
end
za=za/n;

%¼ÆËãÍ¶Ó°Öµ±ê×¼²î
s=0;
for i=1:n
    s=s+(z(i,1)-za)^2;
end
s=(s/(n-1))^0.5;

%¼ÆËãÍ¶Ó°ÖµµÄ¾Ö²¿ÃÜ¶È
d=0;
R=0.1*s;

for i=1:n
    for j=1:n
        if (R-abs(z(i,1)-z(j,1)))>0
            d=d+(R-abs(z(i,1)-z(j,1)));
        else
            d=d+0;
        end
    end
end

%Í¶Ó°Ö¸±êº¯Êý  »¯Ô¼ÊøÎªÎÞÔ¼Êø
apf=0;
for i=1:m
    apf=apf+a(i,1)^2;
end

if abs(apf-1)<=0.000001
    val=s*d;
%     val=-val;
else
    val=s*d-100*abs(apf-1);
end 


% ¼ÆËã¸÷Í¶Ó°ÖµµÄÆ½·½ºÍ p(1)^2+p(2)^2+p(3)^2+p(4)^2+p(5)^2
