# Supplementary material for: Safety evaluation of rail transit vehicle system based on improved AHP-GA
Source: PLoS One. 2022 Aug 24;17(8):e0273418. doi: 10.1371/journal.pone.0273418 (PMC9401107; doi:10.1371/journal.pone.0273418)
Supplement: S1 File — (ZIP) [file pone.0273418.s001.zip › Data Available/ccfxf/touyingconfun.m]

function [c,ceq]=touyingconfun(x)
c=[];
ceq=[x(1)^2+x(2)^2+x(3)^2+x(4)^2-1]; 
