# Supplementary material for: Safety evaluation of rail transit vehicle system based on improved AHP-GA
Source: PLoS One. 2022 Aug 24;17(8):e0273418. doi: 10.1371/journal.pone.0273418 (PMC9401107; doi:10.1371/journal.pone.0273418)
Supplement: S1 File — (ZIP) [file pone.0273418.s001.zip › Data Available/ccfxf/touyingconfun2.m]

function [c,ceq]=touyingconfun(sol)

xmax = 2200;

xmin = 7.4;

xmean = 342.3489;

a=sol(1);
b=sol(2);
k=sol(3);

c=[];
ceq=[(a+b*xmax).^k-1;(a+b*xmin).^k]; 
