# Supplementary material for: Safety evaluation of rail transit vehicle system based on improved AHP-GA
Source: PLoS One. 2022 Aug 24;17(8):e0273418. doi: 10.1371/journal.pone.0273418 (PMC9401107; doi:10.1371/journal.pone.0273418)
Supplement: S1 File — (ZIP) [file pone.0273418.s001.zip › Data Available/ccfxf/touyingconfun3.m]

function [c,ceq]=touyingconfun3(x)
c=[];
ceq=[100-(x(1)-5)*(x(1)-5)-(x(2)-5)*(x(2)-5)];
