# Supplementary material for: Safety evaluation of rail transit vehicle system based on improved AHP-GA
Source: PLoS One. 2022 Aug 24;17(8):e0273418. doi: 10.1371/journal.pone.0273418 (PMC9401107; doi:10.1371/journal.pone.0273418)
Supplement: S1 File — (ZIP) [file pone.0273418.s001.zip › Data Available/ccfxf/touyingconfunhj.m]

function [c,ceq]=touyingconfunhj(x)
a=x;
t1=a(1);
t2=a(2);
i1=a(3);
p1=a(4);
p2=a(5);
p3=a(6);
d=a(7);
c5=a(8);


c=[];
ceq=[-2.1794+0.02953*(t1-273.15)-(9.183/100000)*(t1-273.15)*(t1-273.15)+(1.4454/10000000)*(t1-273.15)*(t1-273.15)*(t1-273.15)-log10(p1);
-2.1794+0.02953*(t2-273.15)-(9.183/100000)*(t2-273.15)*(t2-273.15)+(1.4454/10000000)*(t2-273.15)*(t2-273.15)*(t2-273.15)-log10(p2);
(3.24/1000000)*((t1/353)^1.5)*(p1*0.987/p3)-d;
i1-184464.56*d*(1-p2*0.987/p3)-0.31262*i1*d*d-1317604.167*d*c5;]; 
