# Supplementary material for: Safety evaluation of rail transit vehicle system based on improved AHP-GA
Source: PLoS One. 2022 Aug 24;17(8):e0273418. doi: 10.1371/journal.pone.0273418 (PMC9401107; doi:10.1371/journal.pone.0273418)
Supplement: S1 File — (ZIP) [file pone.0273418.s001.zip › Data Available/ccfxf/tspEval.m]

function [sol,val] = tsp(sol,options)
global distMatrix;
sol;
numvars=size(sol,2)-1;
val = -sum(diag(distMatrix(sol(1:numvars),[sol(2:numvars) sol(1)])));
