# Supplementary material for: Safety evaluation of rail transit vehicle system based on improved AHP-GA
Source: PLoS One. 2022 Aug 24;17(8):e0273418. doi: 10.1371/journal.pone.0273418 (PMC9401107; doi:10.1371/journal.pone.0273418)
Supplement: S1 File — (ZIP) [file pone.0273418.s001.zip › Data Available/ccfxf/u.m]

function u=u(t,n,k)
tao=(2*pi).^0.5*n.^(n-0.5)*exp(-n)*(1+1/12/n+1/288/n/n-139/51840/n/n/n-571/2488320/n/n/n/n);
u=1/(k*tao)*(t/k).^(n-1)*exp(-t/k);
